# Supplementary material for: Transcriptomic and metabolomic analysis reveals the difference between large and small flower taxa of Herba Epimedii during flavonoid accumulation
Source: Sci Rep. 2022 Feb 17;12:2762. doi: 10.1038/s41598-022-06761-z (PMC8854644; doi:10.1038/s41598-022-06761-z)
Supplement: Supplementary file 3 — Supplementary Table S1. [file 41598_2022_6761_MOESM3_ESM.xlsx]

## Sheet: Flowers
TableS1. Detailed information on the identified metabolites between large and small flower taxa in flowers and leaves of Herba Epimedii
In flowers
Index	Q1 (Da)	Q3 (Da)	Molecular Weight (Da)	Ionization model	Kegg ID	Formula	Compounds	Class	mix01	mix02	mix03	MBBJ-1	MBBJ-2	MBBJ-3	MBQL-1	MBQL-2	MBQL-3	MBZS-1	MBZS-2	MBZS-3	MSQB-1	MSQB-2	MSQB-3	MSRM-1	MSRM-2	MSRM-3	MSTPS-1	MSTPS-2	MSTPS-3
mws0024	169.01	125	170.022	[M-H]-	C01424	C7H6O5	Gallic acid	Tannin	407720	490320	481900	134130	150030	161050	37893	44068	37073	1746000	1719300	1700200	201620	230980	207410	426480	372860	374820	294650	297230	326010
pme0309	183.03	124	184.037	[M-H]-	C05616	C8H8O5	3-O-Methylgallic Acid	Tannin	171220	184660	184570	17666	19919	17567	10146	11736	9399.9	840480	834960	826760	44027	46995	46298	56503	52682	57198	54969	57844	56156
pmp000571	271.06	153.01	270.053	[M+H]+	C01477	C15H10O5	Apigenin	Flavonoid	11781	14283	12678	6293.1	1502.3	3814.5	4245.2	3039.7	1216.1	6134.6	15419	9387.4	29185	26743	39617	18840	5960.8	12035	28598	28171	29002
mws0914	271.06	151	272.068	[M-H]-	C09826	C15H12O5	Pinobanksin*	Dihydroflavonol	58892	60270	56071	4198.5	3265.8	3328.8	1687.8	3824.1	2794.9	186110	200540	189370	59069	58640	59353	48918	41617	42485	56637	53349	53301
pme3475	273.08	153	272.068	[M+H]+	C09614	C15H12O5	Butin*	Dihydroflavone	63139	75789	79547	9494.6	4844.2	4003.1	2883.8	3539.8	816.14	158340	204550	205670	69558	64715	67676	112570	99498	100670	63621	56964	61805
pme2960	273.08	153	272.068	[M+H]+	C06561	C15H12O5	Naringenin chalcone*	Chalcones	67545	71238	72109	7377.5	3745.4	8039.2	1492.2	3093.3	677.72	162280	198320	190810	69365	62029	68727	101030	95111	92816	54216	56358	57405
pme0376	271.06	151	272.068	[M-H]-	C00509	C15H12O5	Naringenin (5,7,4'-Trihydroxyflavanone)*	Dihydroflavone	48053	52418	57604	3178.7	2682.4	2901.9	2498.9	2608.8	1728	147160	175370	162790	50847	53626	53609	45082	41866	43611	47613	47294	46503
pme1201	273.08	167	274.084	[M-H]-	C00774	C15H14O5	Phloretin	Chalcones	4530.9	5004.6	5177.1	5806.8	5261.5	5625.8	2699.1	3706.7	2896.1	5361.4	7966.3	6463.5	5386.8	6073.5	6162.3	3587.1	4886.6	4729.1	3852	3649.2	4941.2
mws0051	285.08	270	284.068	[M+H]+	C01470	C16H12O5	Acacetin*	Flavonoid	3718.3	3379.1	3368.3	5469.4	4577.2	5140.5	2217.8	6291.9	747.52	2492.7	3664.1	3833.2	813.63	1847	770.51	6753	4998.3	5038.9	602.35	1040.5	1013
mws0129	285.08	270	284.068	[M+H]+	C10046	C16H12O5	Genkwanin (Apigenin 7-methyl ether)*	Flavonoid	3178.8	3200.8	3732.7	5177.7	4195.3	4586.5	2018.8	6117.9	977.79	2785.9	3530.1	3726.2	9	9	9	6698.1	4486	6541.8	9	9	9
mws0918	283.06	268	284.068	[M-H]-	C10521	C16H12O5	Prunetin (5,4'-Dihydroxy-7-methoxyisoflavone)*	Isoflavones	4474.2	4906.4	5039.2	4251.4	2498.9	3542.3	3073.2	4207.3	1905.2	3520.5	3309.8	4193	2538.8	2305.6	2289.7	12946	12163	11042	1649.8	1400.8	1194.9
pme0088	285.04	151	286.048	[M-H]-	C01514	C15H10O6	Luteolin (5,7,3',4'-Tetrahydroxyflavone)*	Flavonoid	17452	17698	17496	10643	3885.4	8959	8607.3	12123	1795.2	15052	54924	48474	9728.1	14813	14375	57171	28641	49272	9535.5	9366.5	12963
mws1068	285.04	151	286.048	[M-H]-	C05903	C15H10O6	Kaempferol (3,5,7,4'-Tetrahydroxyflavone)*	Flavonols	14367	12779	15063	9	9	9	9	9	9	1839.5	3780.5	3078.5	22354	32805	29386	19890	12778	17509	28104	31072	32430
pmp000964	287.06	153.01	286.048	[M+H]+	C08576	C15H10O6	Aureusidin*	Sinensetin	6118	4223.6	5914.2	9	9	9	9	9	9	4621.8	11800	13258	3804	4114.6	5516.9	11503	5948.1	6474.4	4192.7	3655	4644.1
mws1094	287.06	259	288.063	[M-H]-	C00974	C15H12O6	Dihydrokaempferol*	Dihydroflavonol	29950	31866	26265	10766	17412	10350	7426.8	6730.9	7381.1	43827	47431	46568	29326	30346	31965	40547	39184	36056	26501	27595	26568
mws1000	287.06	149	288.063	[M-H]-	C01378	C15H12O6	Fustin*	Dihydroflavonol	10695	10888	9455.8	9	9	9	9	9	9	9	9	9	17587	17837	11554	2816.4	2877.3	3704.5	42015	32960	31669
mws0064	287.06	135	288.063	[M-H]-	C05631	C15H12O6	Eriodictyol (5,7,3',4'-Tetrahydroxyflavanone)*	Dihydroflavone	38382	36892	37319	16377	17663	15886	13122	14785	11763	39494	36943	33756	23390	27769	26701	99213	95642	84152	26244	25789	25706
mws0054	289.07	245	290.079	[M-H]-	C06562	C15H14O6	Catechin*	Flavanols	1216700	1279500	1264000	1574000	1693400	1541000	615000	565930	599510	608320	604870	729170	1645700	1600400	1672300	2484700	2294500	2343300	1323100	1408800	1351700
pme0460	291.09	139.04	290.079	[M+H]+	C09727	C15H14O6	Epicatechin*	Flavanols	718790	647660	743050	2147300	2290400	1964900	908290	779630	915080	240990	273530	283650	1183800	1251500	1182300	1507400	1574700	1373100	980030	956350	957510
pmp001204	299.09	284.1	298.084	[M+H]+	C10019	C17H14O5	Apigenin-7,4'-dimethyl ether	Flavonoid	23587	16001	14383	50563	42768	39985	10702	12912	6984.1	14624	19399	21029	2388.4	4614.3	2232.5	10535	10458	9427.8	2912.8	2441.3	2778
pmp000001	301.07	286.05	300.063	[M+H]+	C10058	C16H12O6	Hispidulin (5,7,4'-Trihydroxy-6-methoxyflavone)*	Flavonoid	156450	149600	137930	548720	356970	504300	150960	187960	87721	196750	327440	326560	29125	20469	22955	70465	47447	60840	21354	20569	16022
pmp001127	301.07	286.08	300.063	[M+H]+	C04293	C16H12O6	Chrysoeriol*	Flavonoid	3819	3751.7	4023	17053	9324.9	9747.3	9132.7	31303	9138.8	16205	15317	13619	9	9	9	9	9	9	9	9	9
mws0058	299.06	284	300.063	[M-H]-	C10038	C16H12O6	Diosmetin (5,7,3'-Trihydroxy-4'-methoxyflavone)*	Flavonoid	3597.6	3306.3	3063.2	9	9	9	1657.5	2586.7	4803.7	9	9	9	8250	8409.2	7662	4090.4	3634.5	3179.8	8648.8	7995.2	8173.2
Zmhp003514	301.07	286.05	300.063	[M+H]+	--	C16H12O6	6,7,8-Tetrahydroxy-5-methoxyflavone*	Flavonoid	158100	155600	150600	571710	353900	479940	148280	184000	86659	193280	341620	321030	22014	21310	24935	58659	46644	65312	21281	20262	21920
pme2954	303.05	137.02	302.043	[M+H]+	C00389	C15H10O7	Quercetin*	Flavonols	166650	158040	182740	76627	57072	55250	26901	33567	34157	72324	99831	80259	421730	317750	435260	116700	97431	135200	475260	428980	474670
mws0920	301.04	151	302.043	[M-H]-	C10192	C15H10O7	Tricetin (5,7,3',4',5'-Pentahydroxyflavone)*	Flavonoid	16962	15310	14493	4039	1619.3	2402.1	9	9	9	2976.7	14952	14396	9	9	9	83947	35609	74125	9	9	9
Cmsp004086	303.09	229.08	302.079	[M+H]+	--	C16H14O6	Dihydrokaempferide	Flavonols	949500	829660	780830	134790	99720	65580	161340	350790	267910	878910	780690	1144900	1379300	1057400	1877000	838500	789760	901750	789490	937880	1052000
mws0044	303.05	125.02	304.058	[M-H]-	C01617	C15H12O7	Dihydroquercetin(Taxifolin)	Dihydroflavonol	88338	95584	81311	63888	49985	62004	42953	44946	36258	399460	459860	448940	25449	25768	30190	71655	63252	72685	31377	33281	30391
mws0042	305.07	125	306.074	[M-H]-	C12136	C15H14O7	Epigallocatechin*	Flavanols	793600	712640	772960	873790	868690	839140	107330	124760	137800	353990	479730	538040	777210	817430	781710	1833800	1736100	1635300	678380	725560	654750
mws0049	307.08	139	306.074	[M+H]+	C12127	C15H14O7	Gallocatechin*	Flavanols	1077400	947680	1107900	1510800	1423400	1413100	121990	173920	210460	492780	566820	616950	1143900	1037400	1202100	2743400	2455200	2526000	916890	920460	943640
pmp000106	313.11	298.1	312.1	[M+H]+	--	C18H16O5	5,7,4'-Trimethoxyflavone	Flavonoid	145630	135020	134100	435830	420120	374640	59140	63852	89512	267390	246950	300390	47898	86734	45016	8655.4	8770.5	8308.6	23130	20988	21337
pmp000003	317.07	302.04	316.058	[M+H]+	--	C16H12O7	Nepetin (5,7,3',4'-Tetrahydroxy-6-methoxyflavone)*	Flavonoid	33894	25630	30187	31861	16261	31232	20686	26413	8899.1	27057	49771	61127	9	9	9	80918	47454	74366	9	9	9
mws0066	315.05	151	316.058	[M-H]-	C10084	C16H12O7	Isorhamnetin*	Flavonols	51299	59100	54952	6984.4	5450.4	11801	7005.9	8499	3729.2	4982.1	12313	9392.5	97553	130240	125670	15296	7012.8	12506	150790	150710	154330
mws2627	317.07	285.04	316.058	[M+H]+	C10188	C16H12O7	Tamarixetin (3,3',5,7-Tetrahydroxy-4'-Methoxyflavone)*	Flavonoid	22220	14702	16990	2703.8	1162	2349	2855.2	3054.2	1537.8	1450.4	3273.8	3815.7	32075	30612	39771	3776.8	2610.4	3360.5	46285	45549	45837
Cmsp006026	319.08	167.03	318.074	[M+H]+	--	C16H14O7	Dihydrorhamnetin	Flavonols	7755.9	12489	10293	9	9	9	9	9	9	9	9	9	14306	10138	12407	5692.7	5384.9	5595.4	14568	15359	14587
pmp000004	331.08	316.06	330.074	[M+H]+	--	C17H14O7	4',5,7-Trihydroxy-3',6-dimethoxyflavone (Jaceosidin)*	Flavonoid	45113	39995	43907	53068	33998	45262	43975	53178	24957	79826	132770	118170	45637	37732	46092	20478	16620	28266	34713	33508	40235
mws0917	329.07	314	330.074	[M-H]-	C01265	C17H14O7	3,7-Di-O-methylquercetin*	Flavonols	28796	27960	25967	56431	48219	58854	69704	60768	60593	111520	105890	79310	9	9	9	3256.7	4155.8	3098.7	9	9	9
Lmzp004885	331.08	315.05	330.074	[M+H]+	C10193	C17H14O7	Tricin (5,7,4'-Trihydroxy-3',5'-dimethoxyflavone)*	Flavonoid	98228	101320	93825	108020	74890	110270	102640	113050	49031	187540	290590	261740	93484	87539	102630	44110	32271	52574	78323	74570	81490
mws1474	345.1	284	344.09	[M+H]+	C19807	C18H16O7	5,7-Dihydroxy-3',4',5'-trimethoxyflavone*	Flavonoid	4471.8	4551.2	4460.4	8573.1	8885.1	9661.8	9	9	9	3757.2	1700.4	35869	9	9	9	1406.3	886.81	1223.9	9	9	9
pmp000786	345.1	330.07	344.09	[M+H]+	--	C18H16O7	Eupatorin (5,3'-Dihydroxy-6,7,4'-trimethoxyflavone)*	Flavonoid	2185.6	2997.1	2549.1	5021.9	3738.8	3386.1	1122.2	710.98	2348	4336.8	3063.3	16564	1982.5	1651.7	1627.2	1292.7	1223.8	1328.9	1359.6	693.79	1486.6
mws1002	345.06	330	346.069	[M-H]-	C11620	C17H14O8	Syringetin	Flavonoid	4801	6072.6	6542.2	5720	2482.6	4706.8	1732.2	1489.6	805.58	3105.3	3174.4	3901.1	12632	13033	13728	9	9	9	16965	16833	16042
pmp000638	355.12	299.06	354.11	[M+H]+	--	C20H18O6	8-Prenylkaempferol	Flavonoid	532100	659910	595220	3391.8	754.14	2532.4	9	9	9	480.9	3880	3448.5	1197600	717370	1115100	457040	336700	502750	1162400	1425300	1296100
pmp000008	359.11	344.08	358.105	[M+H]+	--	C19H18O7	5-Hydroxy-6,7,3',4'-tetramethoxyflavone	Flavonoid	2405.8	2181	2177.7	692.24	455.28	525.88	603.9	696.24	652.43	4571.4	2023.1	4427.3	2633.7	3320.4	2443.2	4070.9	4686.5	3662.8	1488.7	2242.4	1923.9
Lmyn008666	367.12	309.04	368.126	[M-H]-	--	C21H20O6	Isoanhydroicaritin*	Flavonols	46438	42107	43396	9	9	9	9	9	9	9	9	9	23016	23608	32163	162130	120820	134510	24469	24001	22744
Lmyn007769	367.12	352.1	368.126	[M-H]-	--	C21H20O6	β-Anhydrocicaritin*	Flavonols	717990	955640	853080	9	9	9	9	9	9	9	9	9	16320	5742.7	9762.8	2435500	3792700	3587700	8653.2	8036.9	8518.4
pmp000362	369.13	313.07	368.126	[M+H]+	--	C21H20O6	Glisoflavone*	Isoflavones	41829000	40870000	45693000	42464	38946	42247	124080	190770	142480	5705.9	4509.8	5756.4	5455100	8501000	7840800	9	9	9	7117100	7531900	9064000
Lmbp003668	419.1	287.05	418.09	[M+H]+	--	C20H18O10	Kaempferol-3-O-arabinoside	Flavonoid	75729	77385	84232	22713	24788	15377	2784.8	4534.4	13416	64634	63342	63235	141400	123470	94771	186170	230100	155300	97301	84705	95138
mws0048	431.1	311	432.106	[M-H]-	C01460	C21H20O10	Apigenin-8-C-Glucoside (Vitexin)*	Flavonoid carbonoside	7408.1	7670.9	11036	2517.4	3678.7	3229.3	4766	2295.6	3385.2	21093	9292.7	10451	8152.2	7701.4	9133.1	16097	12879	14866	11930	11029	10029
Lmgp004731	433.11	271.06	432.106	[M+H]+	--	C21H20O10	5,7,4'-Trihydroxyisoflavone-7-O-galactoside*	Isoflavones	2338900	2338100	2728900	368530	303040	366070	206290	225910	248970	433640	709880	688820	4424100	4362800	4067900	6240700	6790200	5698600	2856600	2481100	3022400
mws0919	431.1	285	432.106	[M-H]-	C16911	C21H20O10	Kaempferol-3-O-rhamnoside (Afzelin)(Kaempferin)*	Flavonols	1037800	1053500	1117900	220810	216560	225500	122860	138650	118810	805570	757730	725280	503420	512660	515340	4103900	3846100	3753100	430160	464620	432420
pmb3006	431.1	269.1	432.106	[M-H]-	C04608	C21H20O10	Apigenin-7-O-glucoside(Cosmosiin)*	Flavonoid	20857	25276	19147	33635	26484	28846	21808	12305	15062	53247	71707	60805	33918	32610	30807	10996	6915.2	7263.8	21355	29225	31861
pme0321	431.1	285	432.106	[M-H]-	--	C21H20O10	Kaempferol-7-O-rhamnoside*	Flavonols	800460	859610	921190	179010	180590	188160	99525	118060	102280	651770	609480	616080	385580	387160	419010	3357100	3173900	2981200	338130	347830	339670
mws1434	431.1	311	432.106	[M-H]-	C01714	C21H20O10	Apigenin-6-C-glucoside (Isovitexin)*	Flavonoid carbonoside	10252	7946.7	10264	3517.8	3352.9	3423.2	3811.4	4285.5	4439.2	20466	9329.4	9147.9	8409.9	6536.8	7550.9	17417	14400	16469	6882.7	12038	8134.3
pmp000117	433.15	418.1	432.142	[M+H]+	--	C22H24O9	3,5,6,7,8,3',4'-Heptamethoxyflavone	Flavonols	4596.2	4695	5189.9	933.07	471.23	1327.6	1372.6	659.1	714.74	39357	945.17	1596.6	6468.4	3318.9	2279.3	908.25	1052.2	987.26	7263.1	7651.2	6447.8
mws2186	435.09	303	434.085	[M+H]+	--	C20H18O11	Avicularin*	Flavonols	1952500	1849500	1819500	697460	579260	750290	906560	1160300	1080500	3346600	3746100	3623700	2533100	2085500	2566900	1491500	1339900	1474600	2528600	2155400	2223000
mws4183	433.08	300.03	434.085	[M-H]-	--	C20H18O11	Quercetin-3-O-arabinoside (Guaijaverin)*	Flavonols	308830	286000	333980	364950	329930	367720	325190	405000	287730	2283100	2674500	2359400	303310	323460	324710	392110	423150	412680	298930	327820	346920
Lmdp003509	435.09	303.06	434.085	[M+H]+	--	C20H18O11	Quercetin-3-O-xyloside (Reynoutrin)*	Flavonols	2327300	2243100	2370500	875790	842140	886100	1085400	1643100	1306300	4300200	4746100	4536800	2705300	2791200	3050400	1708100	1636800	1705600	2898300	2922400	2767400
pme1611	433.11	313	434.121	[M-H]-	--	C21H22O10	Isohemiphloin*	Flavonoid carbonoside	27486	33813	33506	20507	18771	15609	11789	10937	17231	55984	55044	52013	26633	36257	29443	37020	40358	34658	48830	49621	56472
mws1179	433.11	271	434.121	[M-H]-	C09099	C21H22O10	Naringenin-7-O-glucoside (Prunin)*	Dihydroflavone	134820	145840	143990	96257	127220	123010	23990	25081	72342	209700	212100	161210	140920	145260	110910	412300	417740	408220	142280	125260	116600
mws1397	441.08	169	442.09	[M-H]-	--	C22H18O10	Epicatechin gallate	Flavanols	2297.6	2440	2782.9	9	9	9	9	9	9	9	9	9	9	9	9	8809	4793.1	5877.3	9	9	9
pmp000575	447.13	285.18	446.121	[M+H]+	--	C22H22O10	Acacetin-7-O-glucoside (Tilianin)*	Flavonoid	63477	56738	69267	27341	36081	27194	21719	25844	46111	43286	52261	51626	16987	17281	16743	150030	136850	155280	12438	12700	10382
pmp000573	447.13	285.08	446.121	[M+H]+	--	C22H22O10	Acacetin-7-O-galactoside*	Flavonoid	73699	71400	81626	35944	39700	41666	26737	26657	47320	50790	59491	55701	16211	17255	15189	188780	192870	184730	15100	16291	19542
Hmcp002316	449.11	317.06	448.1	[M+H]+	--	C21H20O11	Isorhamnetin-3-O-arabinoside*	Flavonols	65315	64944	64884	48918	42760	46590	45863	45155	55641	52605	57436	51474	105940	109260	117250	24665	26566	25885	112740	99768	105510
Lmlp003531	449.11	287.06	448.101	[M+H]+	--	C21H20O11	Luteolin-3'-O-glucoside*	Flavonoid	46486000	45767000	49381000	1460500	1381900	1455300	962630	1526500	3548100	44862000	48700000	47253000	42244000	40250000	40920000	97422000	90048000	93634000	47855000	44520000	45777000
mws1608	447.09	357.1	448.101	[M-H]-	C01821	C21H20O11	Luteolin-6-C-glucoside (Isoorientin)*	Flavonoid carbonoside	2685.6	2711.9	3095.7	1173	1573.3	916.98	2444.8	1480	1511	8209.1	2226.5	2105.8	3932.6	72394	3983.7	1697.8	2775.6	982.75	4059.8	4465.7	3113.4
mws0045	449.11	303.05	448.101	[M+H]+	C01750	C21H20O11	Quercetin-3-O-rhamnoside(Quercitrin)*	Flavonols	392170	385310	368950	329380	333760	317350	111670	152710	118280	1295300	1238100	1155500	230690	208400	237270	320670	307570	278090	163230	171450	173100
mws2209	449.11	287.06	448.101	[M+H]+	C12249	C21H20O11	Kaempferol-3-O-glucoside (Astragalin)*	Flavonols	29824000	31869000	31804000	1327400	1240400	1310300	886160	1191300	3312300	38887000	40514000	42772000	27994000	32192000	29273000	41163000	43945000	42637000	30799000	28621000	31346000
mws0913	447.09	285	448.101	[M-H]-	C12626	C21H20O11	Kaempferol-3-O-galactoside (Trifolin)*	Flavonols	749820	792890	773090	69304	63050	69214	35507	49831	131350	3739800	4218600	3905400	322420	305800	370630	3107300	3666200	3523900	556090	300040	407370
Hmpp003270	449.11	287.05	448.101	[M+H]+	--	C21H20O11	Luteolin-4'-O-glucoside*	Flavonoid	29663000	30997000	29413000	1086900	1087000	1204300	830130	1180800	3072300	38243000	37100000	38214000	28526000	29020000	26247000	38789000	42003000	37634000	26157000	29330000	28490000
pmb0550	449.11	287.06	449.108	[M]+	C08604	C21H21O11+	Cyanidin-3-O-glucoside (Kuromanin)	Anthocyanins	128240	112370	103020	114770	117360	104970	33675	41260	38624	299880	213180	231170	87986	113330	100210	173840	179380	150440	113320	100120	119030
pmn001640	449.07	316	450.08	[M-H]-	--	C20H18O12	Myricetin-3-O-arabinoside	Flavonols	30577	29473	31759	4391.1	3898.1	2979.5	1407.3	1857	1597.4	108430	120410	113100	33107	29343	27161	31464	23230	28568	20329	22626	21307
mws0057	451.12	289	450.116	[M+H]+	--	C21H22O11	Eriodictyol-7-O-glucoside*	Dihydroflavone	17060	21082	23978	57215	39074	59941	34121	32955	24232	22637	19242	22149	14098	11042	11117	78856	69788	74003	15103	11034	14157
Lmlp005236	451.12	289.08	450.116	[M+H]+	--	C21H22O11	Dihydrokaempferol-3-O-glucoside*	Dihydroflavonol	995250	883020	1083000	23121	23511	22708	29110	40442	78518	1212800	1498000	1336800	925440	948270	917150	2284100	2543500	2228400	779070	920200	865480
Lmmn004625	449.11	287.06	450.116	[M-H]-	--	C21H22O11	Dihydrokaempferol-7-O-glucoside*	Flavonols	71047	80414	98902	91606	74486	99366	155170	157730	179250	74156	72810	63625	30926	42933	34287	232550	275440	271640	39957	37317	38644
pmn001416	451.1	341.06	452.111	[M-H]-	--	C24H20O9	Catechin-(7,8-bc)-4α-(3,4-dihydroxyphenyl)-dihydro-2-(3H)-one	Flavanols	5188.8	3124	4748	30239	24663	22981	9	9	9	13810	12324	13325	2231.8	2473.7	3292.1	1789.2	1716.4	1809.1	9	9	9
HJN041	451.12	289.07	452.131	[M-H]-	--	C21H24O11	Epicatechin glucoside	Flavanols	41029	42053	44113	6696.9	5725.1	7041.3	23899	24049	20332	55247	52502	49269	42125	44260	45140	43517	47483	43457	36472	30773	32942
Lmzn001894	461.07	285.04	462.08	[M-H]-	--	C21H18O12	Kaempferol-3-O-glucuronide	Flavonols	162590	104400	96353	109180	106010	84135	136690	109860	103520	91032	69543	82687	82755	140010	96676	61811	81524	58109	99173	99003	82596
Lmmp002795	463.12	301.07	462.115	[M+H]+	--	C22H22O11	Pratensein-7-O-glucoside*	Flavonoid	541410	625810	582330	15291	10856	11259	24914	34253	49465	8206.1	9321.6	9476	1515100	1366700	1442500	178780	152480	157770	2247300	2226100	2196200
pmp000579	463.12	301.07	462.116	[M+H]+	--	C22H22O11	Diosmetin-7-O-galactoside*	Flavonoid	361380	339000	374650	594770	529220	514550	717760	733250	656970	839740	1095100	868810	91625	143400	117210	1676600	1622200	1545600	94064	88926	80547
pmb2999	461.11	299.1	462.116	[M-H]-	--	C22H22O11	Chrysoeriol-5-O-glucoside*	Flavonoid	10874000	11259000	11347000	1467400	1724900	1573900	3498100	4064400	5414300	9016900	7696800	8671300	14966000	11853000	13999000	8205200	7986800	8968500	12430000	13641000	13789000
Lmmp004257	463.12	317.06	462.116	[M+H]+	--	C22H22O11	6-C-Methylquercetin-3-O-rhamnoside*	Flavonols	11109000	10296000	10076000	8198700	7710700	8056900	6474500	5956700	4996000	11676000	12234000	12280000	29023000	27106000	28528000	2279700	2238700	2301200	23279000	22102000	22492000
HJAP011	463.11	343.08	462.116	[M+H]+	--	C22H22O11	Chrysoeriol-8-C-glucoside (Scoparin)*	Flavonoid	67682	83315	82804	115580	5539.1	136580	156260	133400	19985	4432	160530	144290	4604.9	4165.4	55969	86281	8454	138150	90906	75326	110030
Lmdp003171	463.12	317.07	462.116	[M+H]+	--	C22H22O11	Azalein (Azaleatin-3-O-rhamnoside)*	Flavonols	1598300	1106800	1045800	700260	653670	779570	870110	3039500	791730	6516300	554300	1338300	274830	427630	935850	379430	811780	723580	461550	416500	655680
pmp001309	465.1	303.1	464.095	[M+H]+	--	C21H20O12	6-Hydroxykaempferol-7-O-glucoside*	Flavonols	1925200	1876200	1934100	174880	204740	228750	425740	519260	659870	2326000	2506100	2298200	2788900	2711800	2644000	1944800	2138000	1962300	2523000	2664600	2461100
mws1329	463.09	300.7	464.095	[M-H]-	C12639	C21H20O12	Quercetin-7-O-glucoside*	Flavonols	17106000	16824000	17777000	2408600	2480700	2586300	4523600	5344000	5914300	22761000	22287000	22446000	18816000	19369000	22258000	20254000	19115000	19621000	19024000	17831000	19167000
mws0056	463.09	316.03	464.095	[M-H]-	C10108	C21H20O12	Myricetin-3-O-rhamnoside (Myricitrin)*	Flavonols	430340	465520	412140	257090	249980	273810	45740	36070	30959	2108900	1865300	1855300	129510	112550	139470	224110	258600	265510	109450	104300	132910
mws0061	463.09	300	464.095	[M-H]-	C10073	C21H20O12	Quercetin-3-O-galactoside (Hyperin)*	Flavonols	11848000	11937000	13704000	1627300	1892100	1758600	3446200	3320900	4209900	16362000	15394000	15730000	14750000	17028000	15186000	13960000	13463000	13270000	13109000	13351000	13295000
mws0856	463.09	301	464.095	[M-H]-	--	C21H20O12	Spiraeoside*	Flavonols	19085000	20116000	21413000	2750000	2970000	2938600	5960900	5838900	6658200	24864000	24090000	28384000	21024000	27277000	26413000	24170000	24904000	22941000	22233000	22456000	20219000
mws0091	463.09	300.03	464.095	[M-H]-	C05623	C21H20O12	Quercetin-3-O-glucoside (Isoquercitrin)*	Flavonols	12215000	12221000	12262000	1920100	1862300	1831500	3598800	4001300	4328700	15376000	16300000	16278000	14132000	14475000	16558000	16660000	14056000	13088000	13747000	14362000	13829000
pme1398	465.1	303.05	465.103	[M]+	C12138	C21H21O12+	Delphinidin-3-O-glucoside (Mirtillin)	Anthocyanins	524580	276490	381780	251480	315550	201010	546010	689110	609970	232550	66186	62425	725620	648960	682180	9	9	9	918200	395690	994240
pmp000581	475.12	271.06	474.116	[M+H]+	--	C23H22O11	Apigenin-7-O-(6''-acetyl)glucoside	Flavonoid	3968.2	4220.9	4251	9	9	9	9	9	9	11251	22779	19250	3676.3	4320.1	2419	4632.4	3303.6	3977.7	9	9	9
pmp000172	477.14	315.08	476.132	[M+H]+	--	C23H24O11	5,2'-Dihydroxy-7,8-dimethoxyflavone glycosides	Flavonoid	12432	13894	18175	9	9	9	8915.8	9793.5	8334.5	7847.2	17624	10553	9	9	9	37477	28765	25361	9	9	9
Lmmp003783	479.09	303.05	478.075	[M+H]+	--	C21H18O13	Quercetin-3-O-glucuronide	Flavonols	8189.4	9071.5	9078.5	9	9	9	9	9	9	14576	11106	13800	18886	10943	8308.1	7686.4	10756	10341	8037.9	12411	7895.4
Lmjp002906	479.12	317.07	478.111	[M+H]+	--	C22H22O12	Rhamnetin-3-O-Glucoside*	Flavonols	20717000	20097000	20578000	6483700	5894000	7548400	9080300	10115000	11796000	13746000	19173000	17692000	33248000	30612000	34136000	9641800	7948600	8902300	35892000	34743000	37660000
Hmcp002207	479.12	317.06	478.111	[M+H]+	--	C22H22O12	Isorhamnetin-7-O-glucoside (Brassicin)*	Flavonols	21563000	22107000	21641000	7026400	6044500	7262800	10011000	10495000	13173000	13967000	19553000	17807000	36059000	36781000	37708000	10050000	8813000	10069000	38471000	37197000	37240000
Lmdp002969	481.1	319.06	480.09	[M+H]+	--	C21H20O13	Myricetin-3-O-galactoside*	Flavonols	21321000	21390000	21831000	659080	668110	600890	520920	567780	542050	33985000	36209000	38168000	14547000	13912000	13472000	53767000	51122000	50780000	16483000	16149000	17564000
Lmpp003465	481.1	319.04	480.09	[M-H]-	--	C21H20O13	Myricetin-3-O-glucoside*	Flavonols	21327000	21425000	21141000	671780	685130	674160	465120	507860	579280	32463000	33447000	36756000	14397000	13923000	14396000	53023000	55034000	50119000	15834000	16829000	17554000
HJAP112	491.11	303.06	490.111	[M+H]+	--	C23H22O12	Quercetin-3-O-(2''-acetyl)rhamnoside	Flavonols	6814.9	12047	7224.8	8538.8	8803.3	5908.5	23163	26099	15964	33114	15354	10717	56140	68044	64134	9	9	9	52921	52402	55487
pmb0736	493.13	331.08	492.127	[M+H]+	--	C23H24O12	Tricin-7-O-Glucoside	Flavonoid	237550	209600	189700	358100	422760	359440	498520	407940	972270	1499500	1372900	1289100	66213	68524	36879	67986	108520	74992	42230	37912	32945
pmp000975	501.18	355.12	500.168	[M+H]+	--	C26H28O10	Baohuoside II	Flavonoid	19734000	20214000	21016000	212980	188610	209220	223570	283630	286000	122810	126270	134600	33564000	33581000	33760000	17383000	17411000	18282000	35020000	34577000	34394000
pmn001642	503.08	459.1	504.09	[M-H]-	--	C23H20O13	Kaempferol-3-O-(2''-O-acetyl)glucuronide	Flavonols	2119100	2127700	1988300	952010	920700	893170	342670	399110	447880	436320	370550	360850	2698800	2674700	2888000	3540600	3791000	3373600	2638300	2617500	2579000
Zmsp004363	507.12	303.05	506.106	[M+H]+	--	C23H22O13	Quercetin-3-O-(6''-acetyl)glucoside	Flavonols	134280	132140	139830	89602	67795	84670	55532	75422	56762	398030	583130	542340	165380	166670	209780	194170	170180	229490	140470	118580	133940
pmp000013	507.15	345.09	506.142	[M+H]+	--	C24H26O12	Eupatilin-7-O-glucoside	Flavonoid	33569	32843	42093	31872	25792	23458	19146	45468	187350	39676	46374	48660	42110	38770	41114	10205	12084	16629	25540	30001	25532
Hmcp002399	509.13	347.07	508.121	[M+H]+	--	C23H24O13	Limocitrin-3-O-glucoside*	Flavonoid	587690	517860	632400	380470	397940	430510	178730	284220	401520	583860	773220	615330	998610	825790	828470	58759	63993	55669	1026500	910970	963470
HJAP006	509.13	347.08	508.122	[M+H]+	--	C23H24O13	Syringetin-7-O-glucoside*	Flavonoid	625990	625160	678910	464680	423660	486140	303950	285050	528390	627770	709510	686120	835220	866160	975330	64077	73368	60620	1069100	957990	764160
pmp000976	515.19	369.13	514.184	[M+H]+	--	C27H30O10	Icariside II	Flavonols	8771900	9303800	9440000	3951.8	3536.6	3762.6	21569	22006	20297	950.2	935.17	618.6	2131900	1696900	1721000	25757000	26463000	27057000	2540200	2500800	2393300
pmp000977	517.17	355.12	516.163	[M+H]+	--	C26H28O11	Epimedoside C	Flavonols	2204200	2614400	2390900	12353	10829	13224	31994	37050	45440	9879.2	10959	6594.5	1587700	1574100	1466500	10152000	10475000	10259000	1423100	1699200	1697700
pmp000585	519.11	433.11	518.106	[M+H]+	C10020	C24H22O13	Apigenin-7-O-(6''-malonyl)glucoside*	Flavonoid	15626	14589	15458	9	9	9	2564.7	6169.7	5427.3	29331	66522	63144	9	9	9	9892.8	9416.1	8789.7	6000.7	2909.6	4602.4
pmp000194	519.11	271.05	518.106	[M+H]+	C16192	C24H22O13	6''-O-Malonylgenistin*	Isoflavones	247370	202330	183260	46116	51566	54333	47632	61912	108630	563900	1258100	1036100	122540	130660	111190	110770	125230	132210	108230	107680	105960
pma0791	521	273	520	[M+H]+	--	C24H24O13	Naringenin-7-O-(6''-malonyl)glucoside*	Flavanols	59276	60918	65417	39047	31044	36975	22054	18490	41827	145090	162680	155710	30792	40628	37716	77839	90881	97197	38926	50070	42187
Li512111	519.11	315.05	520.122	[M-H]-	--	C24H24O13	Isorhamnetin-3-O-(6''-acetylglucoside)*	Flavonols	59228	47778	35939	196960	161810	203750	204800	170850	357010	80959	86369	73062	19939	21581	23766	29313	37095	33024	20618	11744	20962
pmb3041	521.09	329.2	522.101	[M-H]-	--	C23H22O14	Tricin-7-O-saccharic acid	Flavonoid	302770	306150	320630	563230	464820	551570	379710	448650	448580	239860	253010	232800	549780	391790	434610	295310	263720	340710	404310	337330	381100
pmp000978	531.19	369.13	530.179	[M+H]+	--	C27H30O11	Icariside I	Flavonols	680790	682000	718050	9	9	9	8385	5823.8	7987.1	9	9	9	320310	314990	260710	1892300	1791900	1769200	252460	277940	300030
Zmhp006502	549.12	301.07	548.117	[M+H]+	--	C25H24O14	Kaempferide-3-O-(6''-malonyl)glucoside	Flavonoid	268950	289640	303330	9715.1	10849	7881.5	9	9	9	2423.4	2032.7	1222	91087	81020	89026	1537900	1560300	1453100	135650	120330	132630
pmp000980	549.2	387.14	548.189	[M+H]+	--	C27H32O12	Maohuoside A	Flavonols	603740	517970	518840	9	9	9	9	9	9	9	9	9	720750	1564600	896850	374650	647640	666410	929160	985450	910040
Hmln002189	549.09	505.11	550.096	[M-H]-	--	C24H22O15	Quercetin-3-O-(6''-malonyl)galactoside*	Flavonols	224180	225330	206290	355980	273100	379610	847920	935370	843210	1397800	1682000	1644400	62139	60892	63465	281400	265250	278530	69128	75172	81498
Hmln002321	549.09	300	550.096	[M-H]-	C12638	C24H22O15	Quercetin-3-O-(6''-malonyl)glucoside*	Flavonols	9513.4	8418.4	6968.7	1218.2	1771.1	552.34	3469.4	2741	3799.4	2634.6	2887.4	3061.7	11408	9611.4	11136	17043	17473	11693	9695.5	12336	7607.9
Hmcp001858	565.15	287.05	564.147	[M+H]+	--	C26H28O14	Kaempferol-3-O-arabinoside-7-O-rhamnoside	Flavonols	68621	58380	65899	50564	51429	65900	26331	18329	23710	76708	152880	76311	61781	48356	51191	16498	18612	10412	40395	33544	53553
Lmmp003306	567.13	303.05	566.127	[M+H]+	--	C25H26O15	Quercetin-3-O-xylosyl(1→2)arabinoside	Flavonols	197450	217440	168900	455200	500590	454870	334890	340850	283870	358520	320040	313990	75708	80517	81681	15292	14774	18985	62096	55329	69040
pme0434	577.14	407.1	578.142	[M-H]-	C17639	C30H26O12	Procyanidin B2*	Proanthocyanidins	9427	10689	11592	7336.5	6768.2	8193.5	12795	7915	4121.8	14647	19043	16103	6800.1	6348	7570.3	9008.2	8897.6	8040.4	6677.4	6680.7	6234.5
mws0836	577.14	425.1	578.142	[M-H]-	--	C30H26O12	Procyanidin B1*	Proanthocyanidins	85302	76634	80405	57850	61173	53512	24766	17908	13750	25381	24924	31178	124800	121850	120390	212470	181000	175570	116720	127520	117410
Lmpp003930	579.15	271.06	578.142	[M+H]+	--	C30H26O12	Apigenin-7-O-(6''-p-Coumaryl)glucoside*	Flavonoid	319510	266710	338410	9	9	9	9	9	9	9	9	9	739240	770750	735320	557610	553030	605110	474710	385760	398620
pme2493	579.17	287.1	578.164	[M+H]+	C16981	C27H30O14	Kaempferol-3,7-O-dirhamnoside (Kaempferitrin)	Flavonols	7583000	7901200	7601400	6374500	6471100	6710000	518860	643330	744100	25483000	26337000	27475000	1055800	1132600	1040300	2497700	2707200	2570600	1024300	1119600	1078400
Hmcp001769	581.15	303.04	580.142	[M+H]+	--	C26H28O15	Quercetin-3-O-rhamnosyl(1→2)arabinoside	Flavonols	545180	613770	574280	321090	280390	307450	246420	344270	386640	740470	860990	824760	770580	718680	748200	547130	538990	518000	688140	655710	709470
mws0046	579.17	271.06	580.179	[M-H]-	C09789	C27H32O14	Naringenin-7-O-Neohesperidoside(Naringin)	Dihydroflavone	3400.1	4581.5	5365.9	32372	23214	36710	20066	29161	18685	4305.8	9986	11432	9	9	9	9	9	9	9	9	9
pmb2586	593.13	285.6	594.137	[M-H]-	--	C30H26O13	Gallocatechin-catechin*	Flavanols	7583.4	10480	9422.3	1147.8	1744.2	2162.5	963.19	1007.5	3317.6	10400	8573.7	11009	13957	14023	13999	7192.8	7294	8348.2	16476	20572	16639
Hmjn004446	593.13	285.04	594.137	[M-H]-	--	C30H26O13	Luteolin-7-O-(6''-caffeoyl)rhamnoside*	Flavonoid	6467.8	7441.1	8584.2	9	9	9	9	9	9	15384	8969.1	12635	11732	12208	13196	9	9	9	16471	15965	13517
Hmcp001829	595.16	303.04	594.158	[M+H]+	--	C27H30O15	Quercetin-3,7-Di-O-rhamnoside*	Flavonols	6313500	6390000	6255200	2315700	2557000	2445400	1208700	1460800	1456900	19691000	20283000	22077000	380380	317530	371240	100290	101180	130490	246810	320960	283050
pme1605	593.15	285	594.158	[M-H]-	--	C27H30O15	Kaempferol-3-O-robinobioside(Biorobin)*	Flavonols	233060	232590	276190	590130	545130	536890	302240	232470	393790	141490	130850	162410	256360	257020	287810	88463	88760	100260	284340	281750	273740
mws1661	609.18	301	608.174	[M+H]+	C10039	C28H32O15	Diosmetin-7-O-rutinoside (Diosmin)	Flavonoid	38770	49614	40210	13652	18907	17055	12229	9271.1	9327.8	4827.5	12626	14895	49543	60957	57846	138720	157470	169970	50281	58410	45065
Lmdp004267	611.14	147.04	610.132	[M+H]+	--	C30H26O14	Quercetin-3-O-(6''-p-Coumaroyl)glucoside*	Flavonols	75393	75726	81464	9	9	9	9	9	9	194020	287880	286000	104730	93761	102440	60132	55200	59704	101560	80000	89880
Lmmp000897	611.14	287.05	610.132	[M+H]+	--	C30H26O14	Gallocatechin-Gallocatechin*	Flavanols	207210	239350	250440	22835	25670	15582	46472	54782	90657	67024	71014	67956	511090	506180	422380	361160	329750	329980	628830	641300	622730
pmn001583	609.15	300	610.153	[M-H]-	--	C27H30O16	Quercetin-3-O-robinobioside*	Flavonols	112890	143440	122470	104280	91028	96215	70848	65395	62096	78038	59297	67212	228160	226320	233680	33702	15778	21650	187880	192530	164300
Lmbp002336	611.16	303.05	610.153	[M+H]+	--	C27H30O16	Quercetin-3-O-(2''-O-rhamnosyl)galactoside*	Flavonols	22453000	23252000	23996000	6309300	6439700	7385400	12498000	14387000	16426000	20233000	20741000	22312000	32775000	33450000	34417000	18132000	16579000	17473000	31248000	33393000	30162000
Zmxp003107	611.16	287.06	610.153	[M+H]+	--	C27H30O16	Luteolin-7,3'-di-O-glucoside*	Flavonoid	1030600	1144900	1123100	2598400	2995600	3067500	1303900	1117600	1687700	1091200	973120	1114900	459460	494760	525960	861690	933500	943750	376660	461140	425610
pmb0711	611.16	303.1	610.153	[M+H]+	--	C27H30O16	Quercetin-7-O-rutinoside*	Flavonols	3908400	4145800	4071300	1196600	1069700	1025400	1817600	2663400	2680700	3443900	3648400	3789400	6672800	4616600	5479100	2944400	2923300	3156500	5971700	5625800	5284800
mws0059	609.15	301	610.153	[M-H]-	C05625	C27H30O16	Quercetin-3-O-rutinoside (Rutin)*	Flavonols	71469	95568	73269	65779	86035	94618	121570	84495	108630	9	9	9	126170	105230	100860	172860	174890	235700	124250	165560	114330
mws0036	609.18	301.09	610.19	[M-H]-	C09755	C28H34O15	Hesperetin-7-O-rutinoside (Hesperidin)	Dihydroflavone	28411	32112	28822	109030	99337	92248	29031	29481	27448	121110	54674	46986	19130	22046	32154	17583	21449	14925	29247	27252	23266
HJAP120	625.17	317.07	624.168	[M+H]+	--	C28H32O16	Rhamnetin-3-O-Rutinoside*	Flavonoid	513340	481290	480840	1153600	1036200	1198900	1239400	1140000	936660	539820	468070	599480	400820	418810	498760	134810	158890	155600	576450	555700	467650
pme1540	625.18	317	624.169	[M+H]+	--	C28H32O16	Isorhamnetin-3-O-neohesperidoside*	Flavonols	42243000	42268000	43038000	25343000	26534000	26408000	26541000	25858000	32491000	16054000	16221000	17302000	55747000	54070000	56225000	36734000	40634000	39507000	55721000	53216000	50734000
Lmhp003217	625.17	317.06	624.169	[M+H]+	--	C28H32O16	2'-Hydoxy,5-methoxyGenistein-O-rhamnosyl-glucoside*	Isoflavones	549040	471130	432750	1037200	1110400	1212500	1157600	1159700	1024700	507860	536470	527850	477290	458810	590540	135140	145890	159580	472200	555520	478670
Lmmp002463	625.18	317.07	624.169	[M+H]+	--	C28H32O16	Sexangularetin-3-O-glucoside-7-O-rhamnoside*	Flavonols	547180	450390	527750	1270100	1085800	1222600	1118900	1103100	939170	516280	550770	522730	519050	506790	518210	128780	119900	136890	468960	431120	568750
Lmmp002963	625.18	317.06	624.169	[M+H]+	--	C28H32O16	6-C-Methylquercetin-3-O-rutinoside*	Flavonols	36803000	38327000	36277000	21680000	22203000	22247000	20702000	22394000	28023000	14792000	15729000	15554000	53577000	52019000	51301000	35640000	36545000	36656000	51852000	49535000	51162000
pmp001310	627.16	303.1	626.148	[M+H]+	--	C27H30O17	6-Hydroxykaempferol-3,6-O-Diglucoside*	Flavonols	2964300	2726800	2847300	2694100	3219800	2873100	1623200	1928400	1448900	2426000	2116100	2255800	4660600	4032000	4374200	2067300	2036600	2041400	3555700	3528600	3604300
pmp001311	627.16	303.1	626.148	[M+H]+	--	C27H30O17	6-Hydroxykaempferol-7,6-O-Diglucoside*	Flavonols	2161000	2077900	2074300	203900	224070	215070	1042200	1343800	1461600	1434200	1474800	1498300	5098800	5133900	4875000	1408800	1369200	1393800	3929000	4295900	4279000
pmb0618	627.19	465.1	626.185	[M+H]+	--	C28H34O16	Hesperetin-8-C-glucoside-3'-O-glucoside	Flavonoid carbonoside	417290	406480	416910	44645	46221	40118	412220	566990	626940	451810	457140	506610	704330	828800	723630	433600	394090	437600	777270	798460	765890
Hmcp001578	641.17	479.11	640.163	[M+H]+	--	C28H32O17	Isorhamnetin-3,7-O-diglucoside	Flavonols	20845	31344	23510	11594	15501	9670.8	27651	21435	47531	127620	223490	141700	98318	89801	73422	9	9	9	91790	95568	93880
pmp000982	647.23	369.13	646.226	[M+H]+	--	C32H38O14	Sagittatoside B	Flavonols	23326000	25192000	24012000	35802	36287	42359	150660	249160	277170	2558.1	2828.7	2916.9	1071800	955760	915960	50820000	53295000	52951000	1023200	1083800	1047700
pme1786	655.19	331.08	655.187	[M]+	C08718	C29H35O17+	Malvidin-3,5-di-O-glucoside (Malvin)	Anthocyanins	40331000	36613000	36801000	115350	136450	128320	776240	959730	766240	110150000	110200000	117710000	81724	73671	59501	9	9	9	9	9	9
Lmyp007581	661.24	369.13	660.242	[M+H]+	--	C33H40O14	2''-O-rhamnosyl-icariside II	Flavonols	40202000	43517000	46428000	58974	57417	66611	71822	84431	76897	7333.6	5425.2	8934	15030000	12899000	12637000	82584000	82083000	85353000	16571000	16508000	16472000
pmp000983	663.23	501.18	662.221	[M+H]+	--	C32H38O15	Epimedoside A*	Flavonols	1318100	1435900	1473000	6669.4	9378	9613.3	76569	86730	114580	9	9	9	1762300	1942600	1956300	583570	591810	607470	1929700	2102600	1905600
Lmyp004937	663.22	517.17	662.221	[M+H]+	--	C32H38O15	Ikarisoside B*	Flavonols	14254000	13800000	14069000	18488	27016	31912	634410	734980	929500	26616	21011	38361	19383000	18949000	19772000	5904100	5744000	6139400	20832000	20863000	19754000
mws0787	677.24	531	676.237	[M+H]+	C17555	C33H40O15	Icariin*	Flavonols	542960	551390	351240	216.22	320.17	538.78	1526.8	1249.2	2929.3	9	9	9	343960	289280	273210	483820	461700	697650	406210	524820	608180
pmp000984	677.24	369.13	676.237	[M+H]+	--	C33H40O15	Sagittatoside A*	Flavonols	27290000	28753000	28685000	25677	23029	22152	96980	169920	187500	2146.8	1756.2	1180.2	710750	765390	724180	61847000	62405000	63378000	775070	822430	742710
pmp000985	679.22	517.17	678.216	[M+H]+	--	C32H38O16	Hexandraside E	Flavonols	160570	185610	192920	9	9	9	9	9	9	9	9	9	312240	314270	335510	92695	77078	75620	444960	488980	499000
Hmlp003185	681.17	287.05	680.159	[M+H]+	--	C30H32O18	Luteolin-7-O-(6''-malonyl)glucoside-5-O-rhamnoside	Flavonoid	15216	15192	14828	9	9	9	9	9	9	9	9	9	33221	46640	23283	18770	15195	13471	30060	29569	30551
pmp000986	693.24	531.18	692.232	[M+H]+	--	C33H40O16	Cuhuoside	Flavonols	449860	434170	479890	9	9	9	9	9	9	9	9	9	69072	60466	66714	2083600	2179400	2222800	164200	296740	193890
Lmzn001875	741.23	579.18	742.232	[M-H]-	--	C33H42O19	Naringenin-7-O-Rutinoside-4'-O-glucoside	Flavonoid	6232.5	6512.5	7313.9	20427	26096	30503	13346	10937	11453	9	9	9	6892.8	6055.1	6825.9	9	9	9	7128.6	7336.3	6999.3
pmb2976	755.2	447.2	756.211	[M-H]-	--	C33H40O20	Chrysoeriol-8-C-arabinoside-7-O-Sophoroside	Flavonoid	132770	163010	134100	217700	262580	275830	238040	244050	287710	320780	432480	410410	39101	41131	51580	12995	9117.7	11697	43831	41611	40059
Hmcp001329	759.2	303.05	758.191	[M+H]+	--	C32H38O21	Quercetin-3-O-xylosyl(1→2)glucosyl(1→2)glucoside	Flavonols	214980	192280	226610	98270	108400	112030	226540	279530	280980	87488	90030	96821	285110	299340	297360	176430	171000	184930	332290	340150	369130
Lmmp002334	773.21	303.05	772.206	[M+H]+	--	C33H40O21	Quercetin-3-O-rutinoside-7-O-glucoside	Flavonols	3114900	2861000	3050700	57338	56108	62457	15785	12602	13479	8156800	7947700	8452800	1692300	1638700	1752000	4562800	4479100	4582900	1948800	2183100	1952200
Zmqp002952	773.21	465.1	773.213	[M]+	--	C33H41O21+	Delphinidin-3-O-rutinoside-7-O-glucoside	Anthocyanins	2156300	2205900	2543300	582360	571020	608030	512490	675840	681410	93558	87817	94244	4085300	4077300	4467900	6357700	6680900	6418300	4156200	4170100	4625400
Hmcp001589	787.23	317.06	786.221	[M+H]+	--	C34H42O21	Isorhamnetin-3-O-rutinoside-4'-O-glucoside	Flavonols	11461000	12732000	12593000	570270	567680	438110	73201	87236	77896	31932000	34782000	34267000	10461000	9477400	11487000	17356000	17879000	14943000	13514000	12653000	12963000
pmp001312	789.21	303.1	788.201	[M+H]+	--	C33H40O22	6-Hydroxykaempferol-3,7,6-O-triglycoside	Flavonols	6170400	6968800	6842700	329460	344890	349030	105990	114880	92588	17108000	14912000	16116000	6041400	6576100	6079000	7963000	7706100	7814100	8358000	8941900	8648200
pmp000987	795.27	663.23	794.263	[M+H]+	--	C37H46O19	Epimedoside E	Flavonols	10217000	11007000	11115000	42310	49742	46237	1601100	1811100	2354800	21332	19221	25343	15871000	15907000	15821000	11769000	11018000	11148000	15127000	15203000	12516000
pmp000988	809.29	677.24	808.279	[M+H]+	--	C38H48O19	Epimedin B*	Flavonols	35215000	34274000	36200000	125850	118980	133300	2779800	3694800	5374000	5780.3	5054.3	3776	8749500	8508800	9008900	49445000	47511000	49420000	10197000	10643000	10090000
pmp000989	809.29	663.23	808.279	[M+H]+	--	C38H48O19	Diphylloside B*	Flavonols	48132000	51670000	51366000	167440	189880	167670	3178700	3745200	5383400	75713	75111	93905	65169000	68331000	64294000	23767000	22161000	23469000	66309000	67908000	65942000
pmp000990	823.3	677.24	822.295	[M+H]+	--	C39H50O19	Epimedin C*	Flavonols	1841800	1879700	1937000	3575.3	3299.6	2619.7	19994	25612	31210	99.04	398.85	297.3	1757700	1735100	1954200	3292700	3025400	3012000	2426700	2350600	2327800
pmp000991	823.3	677.24	822.295	[M+H]+	--	C39H50O19	Hexandraside D*	Flavonols	1905500	1914200	1995200	5143	3792.7	3984.7	19916	21369	36027	100.97	497.37	502.87	1954800	1826800	2017600	3467600	3115800	3125600	2480100	2397600	2477300
pmp000992	825.28	679.22	824.274	[M+H]+	--	C38H48O20	Ikarisoside C*	Flavonols	20580000	20837000	20654000	200680	195140	206940	1870700	2017900	2397800	33818	30394	25031	28444000	29715000	28786000	8627700	8631900	8874800	30338000	29227000	29587000
pmp000993	825.28	355.19	824.274	[M+H]+	--	C38H48O20	Rouhuoside*	Flavonols	11736000	11974000	11235000	98041	86816	106430	2136900	2610400	2690300	10669	15132	20228	14048000	15276000	15688000	12221000	10097000	12911000	17259000	17042000	16300000
Lmyp005486	839.29	531.19	838.29	[M+H]+	--	C39H50O20	Epimedin A1*	Flavonols	1062700	1106200	1140700	687.08	2012.4	1610.1	21665	33132	50228	9	9	9	106740	107380	104130	2876100	2868600	2463200	109000	88238	102670
pmp000996	839.3	693.24	838.29	[M+H]+	--	C39H50O20	Epimedin A*	Flavonols	1298800	1261600	1553200	16970	13909	12269	47426	88783	90541	31984	36559	28671	704500	792110	893950	11282000	9704500	10480000	593960	748440	618800
pmp000995	839.3	693.24	838.29	[M+H]+	--	C39H50O20	Maohuoside B*	Flavonols	1333900	1243800	1517100	20084	13521	14985	46563	75988	124830	39711	32968	31771	753340	783020	967270	11988000	10927000	10842000	676840	744280	639970
pmn001647	865.2	713.2	866.206	[M-H]-	--	C45H38O18	Procyanidin C2*	Proanthocyanidins	5967.6	4000.8	4482	4870.2	3554.8	2838.2	538.31	739.62	179.43	352.13	385.15	961.29	7002.4	8910.7	9124.9	10849	7031.1	7874.4	7607.8	9304	9225.3
pmb2947	865.2	407.1	866.206	[M-H]-	--	C45H38O18	Catechin-catechin-catechin*	Flavanols	5872.6	4326.8	3601.6	1959.7	2357.3	3504.2	9	9	9	337.5	1712.9	1239.7	4640.1	4269.9	4776.4	7553.6	4635.9	5225.8	3775	7207.3	5664.6
pmp000100	867.21	715.16	866.206	[M+H]+	C17892	C45H38O18	Arecatannin B1*	Tannin	5393.9	7433.8	7435.8	9481.2	8176.2	7759.6	9	9	9	1640.1	659.76	1640.3	11421	12824	17594	21153	13814	15090	18498	17911	13272
Lmyn005824	879.39	657.22	880.3	[M-H]-	--	C41H52O21	Epimedin I*	Flavonols	14747000	11905000	13726000	2894	2710.5	1962.9	42663	60114	68301	1521.1	1054	1262.3	1831500	1615800	1586100	16471000	20678000	17435000	2281500	2241300	2235500
Lmyp005652	881.3	531.19	880.3	[M+H]+	--	C41H52O21	Hexandraside B*	Flavonols	92413	115610	97660	9	9	9	9	9	9	9	9	9	74730	71595	75555	351570	294130	359130	57565	68177	56100
Lmyp006577	893.3	531.18	892.3	[M+H]+	--	C42H52O21	Icaritin-3-O-(acetylxylose)-acetylrhamnoside-7-O-glucoside	Flavonols	23898000	27349000	27062000	9	9	9	18716	3973.5	10800	9	9	9	683300	629640	697730	49291000	48864000	49974000	626840	776210	697650
pmp000998	957.32	825.28	956.316	[M+H]+	--	C43H56O24	Diphylloside C	Flavonols	137800	118300	98700	9	9	9	563750	536520	631350	9	9	9	9	9	9	9	9	9	9	9	9
pmp000997	985.35	839.3	984.347	[M+H]+	--	C45H60O24	Acuminatoside	Flavonols	32580	32615	38288	9	9	9	9	9	9	9	9	9	11812	9157.6	16722	197780	196570	202360	9	9	9

## Sheet: Leaves
TableS1. Detailed information on the identified metabolites between large and small flower taxa in flowers and leaves of Herba Epimedii
In leaves
Index	Q1 (Da)	Molecular Weight (Da)	Ionization model	Kegg ID	Formula	Compounds	Class	mix01	mix02	mix03	BJ-1	BJ-2	BJ-3	QL-1	QL-2	QL-3	RM-1	RM-2	RM-3	TPS-1	TPS-2	TPS-3
GQ512006	611.16	610.126	[M+H]+	--	C27H30O16	Quercetin-3-O-glucoside-7-O-rhamnoside	Flavonols	12077	10141	13156	9	8847.3	9	40228	92678	72917	9	9	9	9	9	9
HmLn000659	331.07	332.075	[M-H]-	--	C13H16O10	3-O-galloyl-β-D-glucose	Tannin	9648300	10982000	10358000	5169700	4339000	5426000	12654000	6174300	8788400	6185600	14536000	21137000	16007000	4997700	13006000
HmLn000873	331.07	332.075	[M-H]-	--	C13H16O10	2-O-galloyl-β-D- glucose	Tannin	46053000	48547000	50361000	29699000	26675000	31441000	63998000	55324000	47878000	63772000	67383000	67421000	39776000	20087000	22974000
Hmcp001829	595.16	594.158	[M+H]+	--	C27H30O15	Quercetin-O-rhamnoside-O-rhamnoside	Flavonols	54576	61549	62179	88735	83233	83375	72712	54379	46751	9	9	9	9	9	9
Hmcp002029	581.15	580.142	[M+H]+	--	C26H28O15	Kaempferol-O-Pentoside-O-Hexoside	Flavonols	4948400	4664900	5143500	6721900	7836300	7261100	4575000	3056000	3225000	3817200	3255700	2740600	4797700	215440	2412600
Hmcp002207	479.12	478.111	[M+H]+	--	C22H22O12	Isorhamnetin-7-O-β -D-glucopyranoside	Flavonols	11756000	11865000	12567000	3024000	5098100	2895600	7459900	12394000	15489000	19526000	22066000	20150000	2894700	1300600	1575900
Hmln001933	479.09	480.091	[M-H]-	--	C21H20O13	Myricetin 3-O-galactoside	Flavonoid	35905000	40491000	37734000	6425100	11510000	7090000	23102000	29911000	30471000	61615000	50607000	48029000	13803000	1201900	5027200
Hmln002189	549.09	550.096	[M-H]-	--	C24H22O15	Quercetinn 3-O-(6′′-O-malonyl)-galactoside	Flavonols	9779200	9134800	7578300	2679800	2456100	1565300	16908000	19845000	27694000	1325600	1274300	1202700	352280	103790	152180
Hmln002582	489.11	490.112	[M-H]-	--	C23H22O12	Kaempferol 3-O-(6′′-O-acetyl)-glucoside	Flavonols	4134000	3951200	3644200	509410	348770	375440	277970	333430	499000	4261200	8895700	7202400	6403100	8101300	3622700
Hmpp003242	479.11	478.101	[M+H]+	--	C22H22O12	Isorhamnetin-3-O-β-D-glucoside	Flavonols	12899000	13276000	12069000	3328800	5352400	3023000	6814300	13020000	15529000	18878000	23575000	20789000	2852200	1185400	1712100
Li512111	519.11	520.1	[M-H]-	--	C24H24O13	Isorhamnetin acetyl hexoside	Flavonols	1053400	1089400	1018300	606040	1431500	751820	1120300	1336000	1771800	1148500	2811300	2514800	292810	174500	216480
Lmbp003393	449.11	448.1	[M+H]+	--	C21H20O11	Quercetin-3-O-α-L-rhamnopyranoside	Flavonols	18566000	18531000	19165000	6677600	7368600	4974800	20003000	21201000	22297000	22458000	20531000	23181000	767200	1176900	1140900
Lmdp003577	433.11	432.106	[M+H]+	C09126	C21H20O10	Genistin (Genistein 7-O-Glucoside)	Isoflavones	18514000	17877000	17828000	27739000	28781000	26139000	6770600	5716400	5233700	4506800	4010600	4977100	8103600	29543000	15982000
Lmlp003201	433.11	432.105	[M+H]+	--	C21H20O10	5,7,4'-Trihydroxy-8-C-β-D-glucopyranosylflavone	Flavonoid carbonoside	1968700	1850800	2137600	435490	437490	493400	205730	246240	377140	4252000	4800500	6619700	94231	759550	367440
Lmlp003531	449.11	448.101	[M+H]+	--	C21H20O11	Luteolin 3'-O-β-D-glucoside	Flavonoid	10128000	9702400	9254700	3365300	3476400	2553400	4756700	5868800	5720800	16482000	17199000	16987000	1202300	554280	864410
Lmzp004885	331.08	330.074	[M+H]+	C10193	C17H14O7	Tricin	Flavonoid	2855400	3578900	3238600	1203400	1857700	1901500	2817100	3289800	2831800	6903400	6887900	8870800	152970	1526900	427050
Lnrp102163	757.21	756.211	[M+H]+	--	C33H40O20	quercetin rha-glc-rha	Flavonols	131390	214340	144930	9	9	9	312550	69384	1111600	9	9	9	9	9	9
Zmhn003410	447.09	448.1	[M-H]-	C10114	C21H20O11	orientin	Flavonoid carbonoside	18094000	21971000	19814000	10806000	8187300	7334000	14439000	13845000	15233000	27200000	25539000	25291000	1281900	1200900	1249000
Zmxp003107	611.15	610.153	[M+H]+	--	C27H30O16	Luteolin-di-O-glucoside	Flavonoid	141930	120360	127010	17033	56960	15867	174180	284790	486710	9	9	9	9	9	9
mws0024	169.02	170.022	[M-H]-	C01424	C7H6O5	Gallic acid	Flavanols	1010200	1190000	1093100	485010	637640	521150	2701300	1109900	1367700	739230	2058500	1937200	1135200	351080	598250
mws0042	305	306.074	[M-H]-	C12136	C15H14O7	(-)-Epigallocatechin	Flavanols	11816000	12660000	12308000	13857000	26022000	9414100	9906600	11501000	9776600	7135300	9818500	10444000	14126000	138960	9872800
mws0045	449.1	448.101	[M+H]+	--	C21H20O11	Quercitrin	Flavonols	47622000	51058000	48965000	7673100	9081000	6946200	66073000	68517000	64765000	25435000	25744000	21220000	4483300	495800	2576100
mws0048	431.11	432.106	[M-H]-	C01460	C21H20O10	Vitexin	Flavonoid carbonoside	1974900	1929300	1762200	761550	654560	761960	194220	238070	261880	4425600	3988300	5569700	159100	1273800	555970
mws0049	307	306.074	[M+H]+	C12127	C15H14O7	(+)-Gallocatechin	Flavanols	34004000	37387000	32285000	36072000	47735000	29552000	40941000	41644000	36540000	16923000	23014000	23608000	25176000	467460	21321000
mws0051	285.07	284.069	[M+H]+	C01470	C16H12O5	Acacetin	Flavonoid	64730	74950	67190	112300	106550	123900	88537	120220	78497	28373	24214	49103	36919	96164	40874
mws0054	289.08	290.079	[M-H]-	C06562	C15H14O6	Catechin	Flavanols	20934000	21415000	20116000	27771000	35601000	22863000	28963000	31999000	26687000	14378000	14183000	14135000	11953000	626890	7720000
mws0056	463.1	464.096	[M-H]-	--	C21H20O12	Myricitrin	Flavonols	18391000	23200000	21669000	2541800	4820400	2655800	25074000	32255000	19369000	24560000	27634000	25950000	5475600	378390	2922300
mws0057	451	450.096	[M+H]+	--	C21H22O11	Eriodictyol 7-O-glucoside	Dihydroflavone	828290	761190	869880	400530	489120	283150	1082900	1074700	1193800	988470	956630	1226900	41088	60694	51283
mws0058	299.06	300.063	[M-H]-	--	C16H12O6	Diosmetin	Flavonoid	1961500	2195700	1940900	1162900	1325500	1221000	5035500	4348200	3088100	2305800	1953000	3494100	186800	1246700	336340
mws0059	609.1	610.153	[M-H]-	--	C27H30O16	Rutin	Flavonols	565730	657080	659840	112170	93225	51585	1840300	325580	2675300	253870	489830	491160	25651	18155	40418
mws0061	463.1	464.096	[M-H]-	--	C21H20O12	Hyperin	Flavonols	11969000	11810000	11556000	1799700	2769000	1055800	15904000	21108000	26218000	10540000	12937000	8665900	853850	371120	420100
mws0064	287.06	288.063	[M-H]-	C05631	C15H12O6	Eriodictyol	Dihydroflavone	349460	378200	333210	156320	212900	117030	1631800	1223500	765360	161960	137640	160500	36867	14777	38227
mws0066	315.06	316.047	[M-H]-	C10084	C16H12O7	Isorhamnetin	Flavonols	11186	11674	11394	9	9	9	8227.7	29727	33876	20568	23878	22861	9	9	9
mws0089	447.09	448.101	[M-H]-	--	C21H20O11	Kaempferol 7-O-glucosdie	Flavonols	20134000	21766000	19549000	11127000	7878100	7342600	13386000	13919000	14481000	27807000	28171000	25384000	1178400	1078800	890010
mws0836	577.3	578.142	[M-H]-	--	C30H26O12	Procyanidin B1	Proanthocyanidins	4609400	4795200	4583500	3939600	5737200	3051500	3580200	3715700	5360800	5708200	7188600	7427600	4106600	959590	3481600
mws0856	463	464.096	[M-H]-	--	C21H20O12	Spiraeoside	Flavonols	55367000	54641000	59268000	20009000	24501000	12717000	63253000	85774000	93266000	57072000	52322000	50387000	6448500	3011800	3051900
mws0913	447	448.101	[M-H]-	C12626	C21H20O11	Trifolin	Flavonols	20808000	18418000	18766000	10079000	7947800	8631400	11365000	15427000	16498000	28480000	26948000	27546000	1531500	1427700	1260000
mws0918	283	284.069	[M-H]-	C10521	C16H12O5	Prunetin	Isoflavones	615800	632400	604890	857760	908490	902130	1555500	2278600	1514200	162780	114930	196630	203580	457350	199790
mws0919	431	432.106	[M-H]-	C16911	C21H20O10	Kaempferin	Flavonols	18884000	18257000	18100000	6148900	4111800	1569200	17771000	24451000	20602000	29525000	20416000	24610000	28457000	14359000	15173000
mws0920	301	302.043	[M-H]-	C10192	C15H10O7	Tricetin	Flavonoid	488960	564580	511790	49128	79403	31152	600240	599050	461520	462420	636610	1601400	9	9	9
mws0997	479	478.091	[M+H]+	--	C22H22O12	Petunidin 3-O-glucoside	Anthocyanins	50610	60722	64889	94432	99496	84759	53376	52233	26229	46288	60262	37712	14155	67870	51019
mws1002	345	346.056	[M-H]-	C11620	C17H14O8	Syringetin	Flavonols	39297	37011	27694	13195	23205	19646	45755	35179	36964	70458	71947	105350	9	19625	9
mws1048	449.1	448.101	[M+H]+	C08647	C21H20O11	Cyanidin 3-O-galactoside	Anthocyanins	6336500	5639500	6959200	429320	771950	269550	11295000	21755000	43475000	820480	504980	527250	9	9	9
mws1068	285.05	286.038	[M-H]-	C05903	C15H10O6	Kaempferol	Flavonols	305480	327650	319280	93599	74712	93904	43938	50860	66888	490540	542670	1164400	9	9	7772.5
mws1179	433	434.121	[M-H]-	--	C21H22O10	Naringenin-7-O-glucoside	Dihydroflavone	3842300	4445100	3472900	6373400	8458800	5645500	7894800	8504500	8609000	2932900	2121400	2745600	493200	2462400	797460
mws1329	463.09	464.096	[M-H]-	--	C21H20O12	Gossypitrin	Flavonols	44290000	39368000	42606000	11080000	13995000	5860400	47915000	56890000	63807000	41766000	43546000	39597000	5663900	3402000	4346400
mws1422	275.1	274.073	[M+H]+	C12128	C15H14O5	(-)-Epiafzelechin	Flavanols	74087	66620	61434	76535	69106	74850	155620	151240	176580	33757	27017	43806	9	16752	9
mws1474	345.1	344.076	[M+H]+	C19807	C18H16O7	5,7-Dihydroxy-3',4',5'-trimethoxyflavone	Flavonoid	280910	304710	296240	75939	80076	77077	53323	142670	39156	1425200	1435500	1330700	1795.8	36278	40988
mws2186	435.08	434.085	[M+H]+	--	C20H18O11	Avicularin	Flavonols	1842800	1712600	1733700	234370	385960	150880	2375400	3715400	5577000	1202500	1697700	1466300	49487	15603	34763
mws2209	447.1	448.101	[M-H]-	--	C21H20O11	Astragalin	Flavonols	20501000	22133000	20605000	9111700	8647400	7270000	13131000	13772000	11691000	29849000	28858000	28182000	1289400	1432000	1391200
mws4100	353	354.13	[M-H]-	--	C21H22O5	Licoagrochalcone C	Chalcones	16531	18502	17241	9	9	9	37845	32234	40797	13733	11495	8757.1	9	9	9
mws4183	433.08	434.085	[M-H]-	--	C20H18O11	Quercetin-3-O-α-L-arabinopyranoside(guaijaverin)	Flavonols	1945900	1956500	1614200	417780	874640	385390	2574800	4637500	5440300	1423500	1719600	1580400	71308	24548	34266
pmb0550	449.1	449.108	[M]+	C08604	C21H21O11	Cyanidin 3-O-glucoside(Kuromanin)	Anthocyanins	6990100	6891900	7373300	446460	744750	296880	14960000	23695000	46635000	792530	448250	508070	9	9	9
pmb0736	493.1	492.127	[M+H]+	--	C23H24O12	Tricin 7-O-hexoside	Flavonoid	18649000	20710000	18803000	13204000	14958000	12533000	20200000	25279000	27394000	23812000	24261000	22286000	1186000	5115600	2492500
pmb2947	865.1	866.206	[M-H]-	--	C45H38O18	Catechin-catechin-catechin	Proanthocyanidins	1015100	1128300	984680	854770	908110	628430	1114300	995140	1375600	1599300	976630	1431200	98118	139480	69562
pmb2961	547.11	549.124	[M-H]-	--	C25H25O14+	Peonidin O-malonylhexoside	Anthocyanins	32817	31230	21675	60744	29276	53021	37880	42607	31428	9	9	9	9	9	9
pmb2976	755.1	756.175	[M-H]-	--	C33H40O20	Chrysoeriol C-pentosyl-O-hexosyl-O-hexoside	Flavonoid	683210	885790	829180	60373	30507	53222	1877700	2198800	1558100	371170	319810	334530	56249	22544	27367
pmb3006	431.1	432.088	[M-H]-	C04608	C21H20O10	Apigenin 7-O-glucoside(Cosmosiin)	Flavonoid	1234600	1042200	949520	4390600	5723700	4795200	208150	233760	206280	245180	230360	258960	954870	5288500	1725700
pmb3012	461.1	462.116	[M-H]-	--	C22H22O11	Chrysoeriol 7-O-hexoside	Flavonoid	985620	960300	999870	1811200	1374900	1370900	1357000	1668600	1609700	1101100	1027600	1238200	105030	80398	80491
pmb3013	519.1	520.1	[M-H]-	--	C24H24O13	Isorhamnetin O-acetyl-hexoside	Flavonols	1488600	1468500	1476900	703810	1383900	1096300	1290300	2101600	2108400	1447800	2926300	2856500	330340	63731	192430
pmb3026	505.1	506.085	[M-H]-	--	C23H22O13	Quercetin O-acetylhexoside	Flavonoid	4202800	6033500	3965200	1713100	2235200	906330	10222000	16502000	26715000	644130	579040	538820	194530	47991	116460
pmb3041	521.1	522.08	[M-H]-	--	C23H22O14	Tricin O-saccharic acid	Flavonoid	770070	864250	676590	727360	695370	597230	1583600	1335300	1538200	980020	624730	538390	264250	291750	244950
pmb3894	329.1	330.074	[M-H]-	C01265	C17H14O7	Di-O-methylquercetin	Flavonols	160700	150080	130980	291500	218310	325010	193160	241200	170150	92532	98997	99553	116310	99945	87563
pme0088	285	286.048	[M-H]-	C01514	C15H10O6	Luteolin	Flavonoid	1142400	1420300	1177400	138330	294510	208420	3498700	2415500	1760700	1142400	742710	864610	14611	16362	24013
pme0309	183.04	184.029	[M-H]-	--	C8H8O5	Methyl gallate	Flavanols	183550	162550	217910	108910	129230	143480	135750	147540	191960	34960	54893	68616	42544	9008	24699
pme0321	431.11	432.106	[M-H]-	--	C21H20O10	Kaempferol 7-O-rhamnoside	Flavonols	10763000	13277000	12524000	3730500	2481800	1084300	10530000	16249000	13343000	22311000	12527000	19638000	19892000	10567000	11427000
pme0434	577	578.142	[M-H]-	--	C30H26O12	Procyanidin B2	Proanthocyanidins	4108100	3652200	4219600	3677100	4562800	2249000	5190400	4544700	7905000	2226500	2663000	2571900	1966400	237350	1716200
pme0444	493.13	493.134	[M]+	C12140	C23H25O12+	Malvidin 3-O-glucoside (Oenin)	Anthocyanins	217950	195940	207920	95222	88832	91523	235600	247530	198540	139700	143070	171500	71636	103830	339350
pme0460	291	290.079	[M+H]+	C09727	C15H14O6	L-Epicatechin	Flavanols	30214000	31122000	30299000	23881000	27894000	23817000	36803000	37888000	38411000	36828000	29830000	32693000	6993300	8867100	5251400
pme1398	465.1	465.084	[M]+	C12138	C21H21O12	Delphinidin 3-O-glucoside(Mirtillin)	Anthocyanins	579800	449650	682910	824090	548750	656780	777980	621450	753380	280240	153980	115380	615590	642720	279670
pme1605	593.16	594.132	[M-H]-	--	C27H30O15	Kaempferol 3-O-robinobioside(Biorobin)	Flavonols	273310	350380	418210	629760	333160	322360	119450	41671	537490	3049200	96201	77663	155990	9	107760
pme1611	433.12	434.121	[M-H]-	--	C21H22O10	Isohemiphloin	Flavonoid carbonoside	1538500	1657100	1633700	377080	594680	423290	835560	4199300	16667000	442300	407690	489360	257240	249020	165340
pme2459	449.1	448.101	[M+H]+	C03951	C21H20O11	Luteolin 7-O-glucoside(Cynaroside)	Flavonoid	16112000	16338000	16927000	5790900	5313800	4331800	15768000	19817000	19428000	20814000	19278000	21337000	619950	721930	905100
pme2482	139.1	138.026	[M+H]+	C16700	C7H6O3	Protocatechuic aldehyde	Flavanols	231600	157610	253220	64068	139470	62314	387550	236230	350490	236340	168040	196580	14944	23148	25907
pme2493	579.2	578.164	[M+H]+	C16981	C27H30O14	Kaempferol 3,7-dirhamnoside(Kaempferitrin)	Flavonols	8926.2	16621	16526	9	12598	9	24772	23831	35384	11007	9	9	9	9	9
pme3250	285	284.069	[M+H]+	C00814	C16H12O5	Biochanin A	Isoflavones	62227	61855	59984	119880	134720	143130	72292	118170	77719	31896	27997	40474	39853	91161	36923
pme3256	611.16	611.161	[M]+	C16315	C27H31O16+	Delphinidin 3-O-rutinoside (Tulipanin)	Anthocyanins	74451	59216	93307	14383	44415	14181	95276	75745	61301	34522	25154	22432	9	9	9
pme3279	287	286.048	[M+H]+	C12134	C15H10O6	2'-Hydroxygenistein	Isoflavones	2614600	3184800	3268300	1648200	2010700	1270100	2921600	5981500	6466900	5475500	3784200	4059000	2873700	1295200	1841000
pme3392	433.11	433.113	[M]+	C12137	C21H21O10+	Pelargonidin 3-O-beta-D-glucoside（Callistephin chloride)	Anthocyanins	40489	29482	48661	39549	23744	38264	22677	15532	9	34805	32053	22545	37325	38706	54699
pmf0203	463.12	463.123	[M]+	C12141	C22H23O11+	Peonidin 3-O-glucoside	Anthocyanins	111100	84870	106130	9	9	9	187150	213170	825060	70828	78868	78089	9	9	9
pmn001583	609.1	610.153	[M-H]-	--	C27H30O16	Bioquercetin	Flavonols	403500	586760	442580	146270	388490	153800	1019900	1438900	2163800	335160	250560	268590	123360	26984	59555
pmn001614	577.2	578.164	[M-H]-	--	C27H30O14	Kaempferol-3,7-O-α-L-rhamnoside	Flavonols	28929000	35026000	31788000	49102000	49308000	48707000	27945000	24242000	23040000	25682000	26046000	22427000	44522000	4223000	27575000
pmn001640	449.1	450.062	[M-H]-	--	C20H18O12	Betmidin(Myricetin 3-α-L-arabinofuranoside)	Flavonols	69143	118240	79067	15521	40442	15993	126180	189090	214360	224520	133040	135930	14381	9	9
pmn001642	503.1	504.071	[M-H]-	--	C23H20O13	Kaempferol 3-O-β-(2''-O-acetyl-β-D-glucuronide)	Flavonols	2262100	2097700	2708100	1997700	2467200	2448000	1526400	1364300	1290600	1136000	2151800	1995600	2607100	2093600	3052100
pmn001645	533.1	534.101	[M-H]-	--	C24H22O14	Isorhamnetin 3-O-β-(2''-O-acetyl-β-D-glucuronide)	Flavonols	2206300	1940800	1952100	191340	162090	218420	71027	131960	60289	3854100	4680800	3729500	3879600	4056100	2214800
pmn001646	865.2	866.206	[M-H]-	C17624	C45H38O18	Procyanidin C1	Proanthocyanidins	733270	659800	566120	430480	561860	393470	555650	451180	737520	1239300	715520	793240	63874	101720	48277
pmn001647	865.2	866.206	[M-H]-	--	C45H38O18	Procyanidin C2	Proanthocyanidins	500150	562530	605210	378580	408910	326180	486090	549400	951890	814030	634310	754660	57896	68698	51796
pmn001697	445.08	446.068	[M-H]-	--	C21H18O11	Apigenin-7-O-β-D-glucuronide	Flavonoid	25253	17664	16215	22417	22056	9970.5	9	9	9	28776	24421	16856	9	22252	30889
pmn001713	593.17	594.159	[M-H]-	--	C27H30O15	Luteolin-7-O-β-D-rutinoside	Flavonoid	2638000	2620500	2435900	564940	681960	677090	276600	359150	437230	5633400	5510500	7947300	106600	419370	284830
pmp000002	315.08	314.079	[M+H]+	--	C17H14O6	Ladanein	Flavonoid	3651100	4448300	4072400	109070	89159	74565	14093000	15217000	16991000	174520	231830	332270	14841	12711	13203
pmp000003	317.06	316.058	[M+H]+	--	C16H12O7	Nepetin	Flavonoid	396770	508040	375110	136500	179870	136680	1295400	1295500	1228600	433350	410180	573460	11827	36906	14421
pmp000008	359.11	358.105	[M+H]+	--	C19H18O7	5-Hydroxy-6,7,3',4'-tetramethoxyflavone	Flavonoid	100850	105850	120120	9	17862	9	423920	495290	321530	9	9	9	9	9	9
pmp000010	347.1	346.069	[M+H]+	--	C17H14O8	5,7,4',5'-Tetrahydro-3',6-dimethoxyflavone	Flavonoid	32056	37847	36577	9	9	9	106730	129440	108490	9	9	9	9	9	9
pmp000013	507.15	506.142	[M+H]+	--	C24H26O12	Eupatilin 3-glucoside	Flavonoid	472630	514700	469220	1454800	1138500	1000600	8906600	13000000	14482000	1195900	930840	1397200	9	9	9
pmp000106	313.1	312.1	[M+H]+	--	C18H16O5	5,7,4′-Trimethoxyflavone	Flavonoid	26511	28715	27474	2143.4	4149.5	1959.2	48030	85958	50888	23204	30130	24397	796.07	80916	17029
pmp000107	329.1	328.095	[M+H]+	--	C18H16O6	Monohydroxy-trimethoxyflavone	Other Flavonoids	2297100	2579300	2568500	131910	115370	159970	9313900	8614800	11682000	14458	40006	51278	60873	212730	72491
pmp000110	359.1	358.105	[M+H]+	--	C19H18O7	7-Hydroxy-3,5,6,8-tetramethoxyflavone	Flavonoid	1099100	1134000	1306700	27458	19121	21573	4024700	3387900	4794800	9	9	9	9	9	9
pmp000117	433.2	432.142	[M+H]+	--	C22H24O9	3,5,6,7,8,3′,4′-Heptamethoxyflavone	Flavonols	207550	226830	227890	243220	109130	140270	216740	385000	347990	85913	163970	316990	155470	182850	140200
pmp000172	477.13	476.132	[M+H]+	--	C23H24O11	5,2'-Dihydroxy-7,8-dimethoxyflavone glycosides	Flavonoid	2628600	2565800	2551700	176280	117890	158230	7339900	7166000	8110900	195730	322840	348200	128680	137620	168820
pmp000191	475.12	474.096	[M+H]+	--	C23H22O11	6''-O-Acetylgenistin	Isoflavones	8442.6	12755	11988	53399	37250	53938	9	9	9	9	9	9	9	9	9
pmp000194	519.11	518.106	[M+H]+	--	C24H22O13	Malonyglygenistin	Isoflavones	2260000	2242800	2473900	6591900	6389100	6256400	607570	717350	1026800	187890	154440	153470	644190	5670200	803090
pmp000234	527.15	526.148	[M+H]+	--	C27H26O11	Salcolin A	Flavonoid	291400	267340	277880	957240	625850	863600	1155900	817360	554160	161200	196120	172970	88003	227530	83864
pmp000235	527.15	526.148	[M+H]+	--	C27H26O11	Salcolin B	Flavonoid	345700	377240	381880	477240	300680	399300	1281200	1034400	698790	283920	316450	293520	203880	233710	137280
pmp000274	579.15	578.142	[M+H]+	--	C30H26O12	Procyanidin B3	Proanthocyanidins	24328	16758	22413	11818	15805	12579	9	14523	12704	22329	21241	19513	49498	25002	36407
pmp000344	271.06	270.053	[M+H]+	--	C15H10O5	3’,4’,7-Trihydroxyflavone	Flavonoid	7213.6	7055.8	7133.8	14954	15463	14504	7153.7	5122.4	9	9	9	9	9	9	9
pmp000379	407.19	406.178	[M+H]+	--	C25H26O5	6,8-Diprenylgenistein	Isoflavones	12910000	13479000	13828000	18261000	23587000	20431000	133170	53831	31553	364410	127860	62961	10913000	18488000	8698900
pmp000550	447.12	446.102	[M+H]+	--	C22H22O10	Calycosin-7-glucoside	Isoflavones	59030	70926	63881	68944	56624	73962	14111	20826	21490	9	9	9	21661	289060	122740
pmp000571	271.06	270.053	[M+H]+	C01477	C15H10O5	Apigenin	Flavonoid	97180	113210	96961	231530	286600	222630	70681	71641	49474	26679	25922	50014	19745	78849	33877
pmp000573	447.12	446.121	[M+H]+	--	C22H22O10	Acacetin-7-O-galactoside	Flavonoid	4580200	5322100	4757400	4304400	5755000	4007800	1429400	1892700	2779100	1275000	760230	1185800	5933900	15345000	9279100
pmp000575	447.13	446.121	[M+H]+	--	C22H22O10	Tilianin(Acacetin-7-O-β-D-glucoside)	Flavonoid	3207900	3657300	3047200	3031900	3920900	2895000	1150100	1327100	1981900	950460	494630	869040	4243800	11945000	6215400
pmp000579	463.12	462.116	[M+H]+	--	C22H22O11	Diosmetin-7-O-galactoside	Flavonoid	18848000	20481000	19304000	13402000	12346000	11202000	19408000	21873000	23512000	26383000	24282000	28490000	1739000	2980700	2645200
pmp000580	465.1	464.096	[M+H]+	--	C21H20O12	Isoquercitrin(Quercetin 3-O-β-D-glucoside)	Flavonols	28497000	28855000	28077000	4364300	6956800	3086600	32659000	34548000	34806000	26554000	27492000	27289000	2856800	2326300	1944400
pmp000581	475.12	474.096	[M+H]+	--	C23H22O11	Apigenin-7-O-(6'-O-acetyl)-β-D-glucoside	Flavonoid	13187	13005	11233	59856	37925	64452	8294	5828.1	20597	9	9	9	4823.6	12599	7239.9
pmp000585	519.11	518.106	[M+H]+	--	C24H22O13	Apigenin-7-O-(6-O-Malonyl Glucoside)	Flavonoid	86164	97656	100640	301620	282760	250630	24244	29339	35776	9	9	9	24458	219110	36086
pmp000587	535.11	534.08	[M+H]+	--	C24H22O14	Luteolin-7-O-(6'-O-malonyl)-β-D-glucoside	Flavonoid	11001	16013	15902	5809.8	7291.9	7003	9	9	9	36412	45479	55863	9	20530	9
pmp000786	345.09	344.09	[M+H]+	--	C18H16O7	Eupatorin	Flavonoid	600030	666880	745350	8331.3	9	9	2152700	2307200	1834900	9	9	9	9	9	9
pmp000964	287.05	286.048	[M+H]+	C08576	C15H10O6	Aureusidin	Sinensetin	259670	342460	246980	62365	78671	65826	1408400	1004600	841980	204370	144120	179860	9	9	9
pmp000972	355.12	354.11	[M+H]+	--	C20H18O6	Desmethyl Icaritin	Flavonols	3694700	3751600	4332100	8397	8034.8	8301.6	39371	34321	9814.5	10777000	9599100	10695000	6735.1	6541.3	9
pmp000973	369.13	368.126	[M+H]+	--	C21H20O6	Lcaritin	Flavonols	18327000	18570000	20072000	6846900	2729700	3028900	30407000	27992000	30871000	6389200	4127900	11341000	4075000	1797000	1983800
pmp000975	501.17	500.168	[M+H]+	--	C26H28O10	Baohuoside II	Flavonoid	4962900	5226800	4308600	335350	174990	100430	322750	281880	554190	6496400	10117000	9928100	6484500	4971400	8864700
pmp000976	515.19	514.184	[M+H]+	--	C27H30O10	Lcariside II	Flavonols	38419000	39766000	37574000	423210	300920	615300	221440	294360	437020	41372000	42907000	43135000	39861000	43417000	44744000
pmp000978	531.18	530.179	[M+H]+	--	C27H30O11	Lcariside I	Flavonols	2170200	2336400	2643200	36063	7369.7	11450	221000	219420	348980	8103400	3291700	4954700	654450	1328600	699220
pmp000979	543.18	542.179	[M+H]+	--	C28H30O11	Lkarisoside D	Flavonols	35501	35517	41434	85640	99558	76588	9	9	9	9	9	9	33815	215870	87084
pmp000980	549.19	548.189	[M+H]+	--	C27H32O12	Maohuoside A	Flavonols	42194	31816	46005	40171	48021	33846	9	9	9	139030	106320	133630	71818	15449	51980
pmp000987	795.27	794.263	[M+H]+	--	C37H46O19	Epimedoside E	Flavonols	375530	309740	452750	41826	43091	32224	60640	42746	62146	795220	886860	702900	1305900	920920	1325600
pmp000988	809.29	808.279	[M+H]+	--	C38H48O19	Epimedin B	Flavonols	28376000	30998000	30695000	71608	81406	119410	1257800	1093500	1868500	32993000	34187000	32431000	34775000	28497000	33996000
pmp000989	809.28	808.279	[M+H]+	--	C38H48O19	Diphylloside B	Flavonols	7796700	8343800	7130800	143120	137320	58527	6179400	7568800	8969500	6952800	7144200	6406000	14134000	14250000	15578000
pmp000990	823.3	822.295	[M+H]+	--	C39H50O19	Epimedin C	Flavonols	34861000	34463000	32570000	2088000	1605100	681360	22987000	21032000	26872000	31166000	29395000	28968000	31928000	33039000	32304000
pmp000991	823.3	822.295	[M+H]+	--	C39H50O19	Hexandraside D	Flavonols	31319000	32867000	31350000	2384500	1553300	737370	24313000	20504000	26009000	28481000	28296000	29376000	32439000	32047000	29835000
pmp000992	825.28	824.274	[M+H]+	--	C38H48O20	Lkarisoside C	Flavonols	256450	240270	277460	9	9	9	989260	684280	709110	156740	220570	189800	9	9	9
pmp000993	825.28	824.274	[M+H]+	--	C38H48O20	Rouhuoside	Flavonols	709710	726580	720840	116320	135950	83904	230870	262290	591040	1243200	411480	280320	1031000	2447100	1554300
pmp000995	839.3	838.29	[M+H]+	--	C39H50O20	Maohuoside B	Flavonols	122800	118410	95661	4140.8	2775.7	3417	9	9	9	448950	238070	234160	248670	308710	316950
pmp000996	839.3	838.29	[M+H]+	--	C39H50O20	Epimedin A	Flavonols	383710	429240	343200	9	9	9	713530	684100	609550	480370	369090	408080	552810	381950	455720
pmp000997	985.35	984.348	[M+H]+	--	C45H60O24	Acuminatoside	Flavonols	59231	56726	73691	9	9	9	262470	215680	144650	9	9	9	9	9	9
pmp001074	287.09	286.084	[M+H]+	--	C16H14O5	Isosakuranetin	Dihydroflavone	6846.4	9516.6	7028.5	23063	13156	13392	27592	45156	34674	9	9	9	9	9	9
pmp001127	301.11	300.063	[M+H]+	C04293	C16H12O6	Chrysoeriol	Flavonoid	42670	58968	41732	9	9	9	181120	189270	332000	9	9	9	9	9	9
pmp001163	463.1	462.116	[M+H]+	C10533	C22H22O11	Tectoridin	Isoflavones	1361600	1684700	1513600	995380	831580	774020	1261100	1533700	1700800	2877900	2344800	2853500	96782	205540	186440
pmp001164	493.1	492.127	[M+H]+	--	C23H24O12	Iristectorin B	Isoflavones	735580	777520	688690	311020	411530	268540	758920	1102700	1178000	1303100	1443300	1471400	23680	105920	49607
pmp001204	299.1	298.084	[M+H]+	--	C17H14O5	Apigenin-7,4'-dimethylether	Flavonoid	1334100	1404000	1310800	343680	281580	247360	5144400	7927900	5390400	140770	124190	204330	54800	1802400	136700
pmp001225	339.1	338.115	[M+H]+	C10542	C20H18O5	Wighteone	Isoflavones	52333	57488	62681	13272	9	14729	238090	161680	110840	30989	9	12399	13411	9	12587
pmp001309	465.1	464.096	[M+H]+	--	C21H20O12	6-Hydroxykaempferol-7-O-glucoside	Flavonols	50250000	48655000	47163000	11538000	15563000	7479000	53540000	57819000	59745000	48923000	50748000	49223000	5752500	4879700	4249700
pmp001311	627.2	626.148	[M+H]+	--	C27H30O17	6-Hydroxykaempferol-7,6-O-Diglucoside	Flavonols	14201	12634	11662	9	9	9	8529.5	9496.6	14033	11468	14912	13326	8683.9	9	9
pmp001312	789.2	788.201	[M+H]+	--	C33H40O22	6-Hydroxykaempferol-3,7,6-O-triglycoside	Flavonols	386480	415920	294270	260600	339000	172600	697950	658980	633290	614350	857950	612100	411920	734600	456540
