# Supplementary material for: Transcriptomic and metabolomic analysis reveals the difference between large and small flower taxa of Herba Epimedii during flavonoid accumulation
Source: Sci Rep. 2022 Feb 17;12:2762. doi: 10.1038/s41598-022-06761-z (PMC8854644; doi:10.1038/s41598-022-06761-z)
Supplement: Supplementary file 4 — Supplementary Table S2. [file 41598_2022_6761_MOESM4_ESM.xlsx]

## Sheet: Flowers
TableS2.All DAMs between large and small flower taxa in flowers and leaves of Herba Epimedii
In flowers
Index	Formula	Compounds	Class I	Class II	CAS	Level	MBBJ-1	MBBJ-2	MBBJ-3	MBQL-1	MBQL-2	MBQL-3	MBZS-1	MBZS-2	MBZS-3	MSQB-1	MSQB-2	MSQB-3	MSRM-1	MSRM-2	MSRM-3	MSTPS-1	MSTPS-2	MSTPS-3	VIP	Fold_Change	LogFC	Type
Lmyn007769	C21H20O6	β-Anhydrocicaritin*	Flavonoids	Flavonols	38226-86-7	B	9	9	9	9	9	9	9	9	9	16320	5742.7	9762.8	2435500	3792700	3587700	8653.2	8036.9	8518.4	1.97317	121888	16.8952	up
pmp000980	C27H32O12	Maohuoside A	Flavonoids	Flavonols	128988-55-6	B	9	9	9	9	9	9	9	9	9	720750	1564600	896850	374650	647640	666410	929160	985450	910040	2.34065	95006.8	16.5357	up
pmp000986	C33H40O16	Cuhuoside	Flavonoids	Flavonols	150903-46-1	B	9	9	9	9	9	9	9	9	9	69072	60466	66714	2083600	2179400	2222800	164200	296740	193890	2.22082	90578.8	16.4669	up
Lmpp003930	C30H26O12	Apigenin-7-O-(6''-p-Coumaryl)glucoside*	Flavonoids	Flavonoid	-	B	9	9	9	9	9	9	9	9	9	739240	770750	735320	557610	553030	605110	474710	385760	398620	2.30455	64446.3	15.9758	up
pmp000985	C32H38O16	Hexandraside E	Flavonoids	Flavonols	139955-75-2	B	9	9	9	9	9	9	9	9	9	312240	314270	335510	92695	77078	75620	444960	488980	499000	2.20553	32597	14.9924	up
Lmyp005652	C41H52O21	Hexandraside B*	Flavonoids	Flavonols	128988-54-5	B	9	9	9	9	9	9	9	9	9	74730	71595	75555	351570	294130	359130	57565	68177	56100	2.12495	17389.5	14.0859	up
pmp000997	C45H60O24	Acuminatoside	Flavonoids	Flavonols	142735-71-5	B	9	9	9	9	9	9	9	9	9	11812	9157.6	16722	197780	196570	202360	9	9	9	1.37707	7832.45	12.9352	up
Lmyn008666	C21H20O6	Isoanhydroicaritin*	Flavonoids	Flavonols	28610-30-2	B	9	9	9	9	9	9	9	9	9	23016	23608	32163	162130	120820	134510	24469	24001	22744	2.01205	7005.69	12.7743	up
Lmyp006577	C42H52O21	Icaritin-3-O-(acetylxylose)-acetylrhamnoside-7-O-glucoside	Flavonoids	Flavonols	-	A	9	9	9	18716	3973.5	10800	9	9	9	683300	629640	697730	49291000	48864000	49974000	626840	776210	697650	2.09394	4538.6	12.148	up
Hmlp003185	C30H32O18	Luteolin-7-O-(6''-malonyl)glucoside-5-O-rhamnoside	Flavonoids	Flavonoid	-	B	9	9	9	9	9	9	9	9	9	33221	46640	23283	18770	15195	13471	30060	29569	30551	1.95137	2972.35	11.5374	up
mws1000	C15H12O6	Fustin*	Flavonoids	Dihydroflavonol	20725-03-5	B	9	9	9	9	9	9	9	9	9	17587	17837	11554	2816.4	2877.3	3704.5	42015	32960	31669	1.84273	2012.6	10.9748	up
Cmsp006026	C16H14O7	Dihydrorhamnetin	Flavonoids	Flavonols	-	B	9	9	9	9	9	9	9	9	9	14306	10138	12407	5692.7	5384.9	5595.4	14568	15359	14587	1.83437	1210.35	10.2412	up
pmp000976	C27H30O10	Icariside II	Flavonoids	Flavonols	113558-15-9	A	3951.8	3536.6	3762.6	21569	22006	20297	950.2	935.17	618.6	2131900	1696900	1721000	25757000	26463000	27057000	2540200	2500800	2393300	1.79146	1188.52	10.2149	up
Lmyp007581	C33H40O14	2''-O-rhamnosyl-icariside II	Flavonoids	Flavonols	-	A	58974	57417	66611	71822	84431	76897	7333.6	5425.2	8934	15030000	12899000	12637000	82584000	82083000	85353000	16571000	16508000	16472000	1.75872	776.844	9.60148	up
mws0787	C33H40O15	Icariin*	Flavonoids	Flavonols	489-32-7	A	216.22	320.17	538.78	1526.8	1249.2	2929.3	9	9	9	343960	289280	273210	483820	461700	697650	406210	524820	608180	1.8625	600.639	9.23035	up
pmp000638	C20H18O6	8-Prenylkaempferol	Flavonoids	Flavonoid	28610-31-3	A	3391.8	754.14	2532.4	9	9	9	480.9	3880	3448.5	1197600	717370	1115100	457040	336700	502750	1162400	1425300	1296100	1.85285	565.657	9.14378	up
Lmyn005824	C41H52O21	Epimedin I*	Flavonoids	Flavonols	205445-00-7	A	2894	2710.5	1962.9	42663	60114	68301	1521.1	1054	1262.3	1831500	1615800	1586100	16471000	20678000	17435000	2281500	2241300	2235500	1.70597	363.737	8.50675	up
pmp000984	C33H40O15	Sagittatoside A*	Flavonoids	Flavonols	118525-35-2	A	25677	23029	22152	96980	169920	187500	2146.8	1756.2	1180.2	710750	765390	724180	61847000	62405000	63378000	775070	822430	742710	1.40945	362.353	8.50125	up
pmp000978	C27H30O11	Icariside I	Flavonoids	Flavonols	56725-99-6	A	9	9	9	8385	5823.8	7987.1	9	9	9	320310	314990	260710	1892300	1791900	1769200	252460	277940	300030	1.92454	322.691	8.33401	up
pmp000990	C39H50O19	Epimedin C*	Flavonoids	Flavonols	110642-44-9	A	3575.3	3299.6	2619.7	19994	25612	31210	99.04	398.85	297.3	1757700	1735100	1954200	3292700	3025400	3012000	2426700	2350600	2327800	1.7374	251.214	7.97277	up
pmp000991	C39H50O19	Hexandraside D*	Flavonoids	Flavonols	137218-02-1	A	5143	3792.7	3984.7	19916	21369	36027	100.97	497.37	502.87	1954800	1826800	2017600	3467600	3115800	3125600	2480100	2397600	2477300	1.72276	250.326	7.96767	up
pmp000977	C26H28O11	Epimedoside C	Flavonoids	Flavonols	55394-98-4	B	12353	10829	13224	31994	37050	45440	9879.2	10959	6594.5	1587700	1574100	1466500	10152000	10475000	10259000	1423100	1699200	1697700	1.54922	226.187	7.82137	up
pmp000982	C32H38O14	Sagittatoside B	Flavonoids	Flavonols	118525-36-3	A	35802	36287	42359	150660	249160	277170	2558.1	2828.7	2916.9	1071800	955760	915960	50820000	53295000	52951000	1023200	1083800	1047700	1.3663	204.021	7.67257	up
Zmhp006502	C25H24O14	Kaempferide-3-O-(6''-malonyl)glucoside	Flavonoids	Flavonoid	-	A	9715.1	10849	7881.5	9	9	9	2423.4	2032.7	1222	91087	81020	89026	1537900	1560300	1453100	135650	120330	132630	1.54733	152.297	7.25074	up
pmp000975	C26H28O10	Baohuoside II	Flavonoids	Flavonoid	55395-07-8	A	212980	188610	209220	223570	283630	286000	122810	126270	134600	33564000	33581000	33760000	17383000	17411000	18282000	35020000	34577000	34394000	1.54085	144.305	7.17297	up
pmp000996	C39H50O20	Epimedin A*	Flavonoids	Flavonols	110623-72-8	B	16970	13909	12269	47426	88783	90541	31984	36559	28671	704500	792110	893950	11282000	9704500	10480000	593960	748440	618800	1.3082	97.5677	6.60833	up
pmp000995	C39H50O20	Maohuoside B*	Flavonoids	Flavonols	849834-04-4	B	20084	13521	14985	46563	75988	124830	39711	32968	31771	753340	783020	967270	11988000	10927000	10842000	676840	744280	639970	1.30371	95.7036	6.5805	up
Lmyp005486	C39H50O20	Epimedin A1*	Flavonoids	Flavonols	140147-77-9	A	687.08	2012.4	1610.1	21665	33132	50228	9	9	9	106740	107380	104130	2876100	2868600	2463200	109000	88238	102670	1.47105	80.7053	6.33459	up
Lmmp002795	C22H22O11	Pratensein-7-O-glucoside*	Flavonoids	Flavonoid	36191-03-4	A	15291	10856	11259	24914	34253	49465	8206.1	9321.6	9476	1515100	1366700	1442500	178780	152480	157770	2247300	2226100	2196200	1.3119	66.3593	6.05223	up
Lmyp004937	C32H38O15	Ikarisoside B*	Flavonoids	Flavonols	113558-10-4	A	18488	27016	31912	634410	734980	929500	26616	21011	38361	19383000	18949000	19772000	5904100	5744000	6139400	20832000	20863000	19754000	1.48922	55.7775	5.80161	up
pmp000983	C32H38O15	Epimedoside A*	Flavonoids	Flavonols	39012-04-9	B	6669.4	9378	9613.3	76569	86730	114580	9	9	9	1762300	1942600	1956300	583570	591810	607470	1929700	2102600	1905600	1.53573	44.0824	5.46213	up
pmp000989	C38H48O19	Diphylloside B*	Flavonoids	Flavonols	118544-18-6	A	167440	189880	167670	3178700	3745200	5383400	75713	75111	93905	65169000	68331000	64294000	23767000	22161000	23469000	66309000	67908000	65942000	1.42915	35.7383	5.1594	up
pmp000992	C38H48O20	Ikarisoside C*	Flavonoids	Flavonols	113558-11-5	B	200680	195140	206940	1870700	2017900	2397800	33818	30394	25031	28444000	29715000	28786000	8627700	8631900	8874800	30338000	29227000	29587000	1.35373	28.9796	4.85697	up
mws1068	C15H10O6	Kaempferol (3,5,7,4'-Tetrahydroxyflavone)*	Flavonoids	Flavonols	520-18-3	A	9	9	9	9	9	9	1839.5	3780.5	3078.5	22354	32805	29386	19890	12778	17509	28104	31072	32430	1.56381	25.8587	4.69258	up
pmp000987	C37H46O19	Epimedoside E	Flavonoids	Flavonols	39049-19-9	A	42310	49742	46237	1601100	1811100	2354800	21332	19221	25343	15871000	15907000	15821000	11769000	11018000	11148000	15127000	15203000	12516000	1.39257	20.83	4.38059	up
pmp000993	C38H48O20	Rouhuoside*	Flavonoids	Flavonols	131862-37-8	B	98041	86816	106430	2136900	2610400	2690300	10669	15132	20228	14048000	15276000	15688000	12221000	10097000	12911000	17259000	17042000	16300000	1.34588	16.8287	4.07285	up
pmp000988	C38H48O19	Epimedin B*	Flavonoids	Flavonols	110623-73-9	A	125850	118980	133300	2779800	3694800	5374000	5780.3	5054.3	3776	8749500	8508800	9008900	49445000	47511000	49420000	10197000	10643000	10090000	1.32805	16.63	4.05571	up
Zmqp002952	C33H41O21+	Delphinidin-3-O-rutinoside-7-O-glucoside	Flavonoids	Anthocyanins	-	A	582360	571020	608030	512490	675840	681410	93558	87817	94244	4085300	4077300	4467900	6357700	6680900	6418300	4156200	4170100	4625400	1.08438	11.5285	3.52713	up
Lmgp004731	C21H20O10	5,7,4'-Trihydroxyisoflavone-7-O-galactoside*	Flavonoids	Isoflavones	-	A	368530	303040	366070	206290	225910	248970	433640	709880	688820	4424100	4362800	4067900	6240700	6790200	5698600	2856600	2481100	3022400	1.06419	11.2483	3.49164	up
Lmmp000897	C30H26O14	Gallocatechin-Gallocatechin*	Flavonoids	Flavanols	-	B	22835	25670	15582	46472	54782	90657	67024	71014	67956	511090	506180	422380	361160	329750	329980	628830	641300	622730	1.03268	9.42311	3.2362	up
mws0058	C16H12O6	Diosmetin (5,7,3'-Trihydroxy-4'-methoxyflavone)*	Flavonoids	Flavonoid	520-34-3	B	9	9	9	1657.5	2586.7	4803.7	9	9	9	8250	8409.2	7662	4090.4	3634.5	3179.8	8648.8	7995.2	8173.2	1.30559	6.59677	2.72176	up
pmp000100	C45H38O18	Arecatannin B1*	Tannins	Tannin	79763-28-3	B	9481.2	8176.2	7759.6	9	9	9	1640.1	659.76	1640.3	11421	12824	17594	21153	13814	15090	18498	17911	13272	1.0565	4.81814	2.26848	up
Lmmp003783	C21H18O13	Quercetin-3-O-glucuronide	Flavonoids	Flavonols	-	B	9	9	9	9	9	9	14576	11106	13800	18886	10943	8308.1	7686.4	10756	10341	8037.9	12411	7895.4	1.24331	2.40957	1.26878	up
pmb2976	C33H40O20	Chrysoeriol-8-C-arabinoside-7-O-Sophoroside	Flavonoids	Flavonoid	-	B	217700	262580	275830	238040	244050	287710	320780	432480	410410	39101	41131	51580	12995	9117.7	11697	43831	41611	40059	1.02473	0.108241	-3.20768	down
pmb0736	C23H24O12	Tricin-7-O-Glucoside	Flavonoids	Flavonoid	32769-01-0	B	358100	422760	359440	498520	407940	972270	1499500	1372900	1289100	66213	68524	36879	67986	108520	74992	42230	37912	32945	1.05496	0.0746743	-3.74324	down
Hmcp001829	C27H30O15	Quercetin-3,7-Di-O-rhamnoside*	Flavonoids	Flavonols	28638-13-3	A	2315700	2557000	2445400	1208700	1460800	1456900	19691000	20283000	22077000	380380	317530	371240	100290	101180	130490	246810	320960	283050	1.08634	0.0306404	-5.02842	down
mws0917	C17H14O7	3,7-Di-O-methylquercetin*	Flavonoids	Flavonols	2068-02-2	B	56431	48219	58854	69704	60768	60593	111520	105890	79310	9	9	9	3256.7	4155.8	3098.7	9	9	9	1.70777	0.016222	-5.94591	down
pme1786	C29H35O17+	Malvidin-3,5-di-O-glucoside (Malvin)	Flavonoids	Anthocyanins	-	A	115350	136450	128320	776240	959730	766240	110150000	110200000	117710000	81724	73671	59501	9	9	9	9	9	9	1.89813	0.000630459	-10.6313	down
pmp001127	C16H12O6	Chrysoeriol*	Flavonoids	Flavonoid	491-71-4	B	17053	9324.9	9747.3	9132.7	31303	9138.8	16205	15317	13619	9	9	9	9	9	9	9	9	9	1.87261	0.000619073	-10.6576	down
mws0046	C27H32O14	Naringenin-7-O-Neohesperidoside(Naringin)	Flavonoids	Dihydroflavone	10236-47-2	B	32372	23214	36710	20066	29161	18685	4305.8	9986	11432	9	9	9	9	9	9	9	9	9	1.90298	0.000435644	-11.1646	down

## Sheet: Leaves
TableS2.All DAMs between large and small flower taxa in flowers and leaves of Herba Epimedii
In leaves
Index	Formula	Compounds	Class I	Class II	CAS	Level	BJ-1	BJ-2	BJ-3	QL-1	QL-2	QL-3	RM-1	RM-2	RM-3	TPS-1	TPS-2	TPS-3	VIP	Fold_Change	LogFC(CT/CK)	Type
pmp000995	C39H50O20	Maohuoside B	Flavonoids	Flavonols	849834-04-4	B	4140.8	2775.7	3417	9	9	9	448950	238070	234160	248670	308710	316950	2.12615	173.303	7.43716	up
pmp000976	C27H30O10	Lcariside II	Flavonoids	Flavonols	113558-15-9	A	423210	300920	615300	221440	294360	437020	41372000	42907000	43135000	39861000	43417000	44744000	1.82784	111.435	6.80005	up
pmp000988	C38H48O19	Epimedin B	Flavonoids	Flavonols	110623-73-9	A	71608	81406	119410	1257800	1093500	1868500	32993000	34187000	32431000	34775000	28497000	33996000	1.71246	43.8266	5.45374	up
pmn001645	C24H22O14	Isorhamnetin 3-O-β-(2''-O-acetyl-β-D-glucuronide)	Flavonoids	Flavonols	-	B	191340	162090	218420	71027	131960	60289	3854100	4680800	3729500	3879600	4056100	2214800	1.51974	26.8401	4.74632	up
pmp000975	C26H28O10	Baohuoside II	Flavonoids	Flavonoid	55395-07-8	A	335350	174990	100430	322750	281880	554190	6496400	10117000	9928100	6484500	4971400	8864700	1.51842	26.4819	4.72693	up
pmp000978	C27H30O11	Lcariside I	Flavonoids	Flavonols	56725-99-6	A	36063	7369.7	11450	221000	219420	348980	8103400	3291700	4954700	654450	1328600	699220	1.41989	22.5423	4.49456	up
pmp000987	C37H46O19	Epimedoside E	Flavonoids	Flavonols	39049-19-9	A	41826	43091	32224	60640	42746	62146	795220	886860	702900	1305900	920920	1325600	1.45273	21.0045	4.39263	up
Hmln002582	C23H22O12	Kaempferol 3-O-(6′′-O-acetyl)-glucoside	Flavonoids	Flavonols	-	B	509410	348770	375440	277970	333430	499000	4261200	8895700	7202400	6403100	8101300	3622700	1.38547	16.419	4.03729	up
pmp000980	C27H32O12	Maohuoside A	Flavonoids	Flavonols	128988-55-6	B	40171	48021	33846	9	9	9	139030	106320	133630	71818	15449	51980	1.43362	4.2455	2.08593	up
pmp000989	C38H48O19	Diphylloside B	Flavonoids	Flavonols	118544-18-6	A	143120	137320	58527	6179400	7568800	8969500	6952800	7144200	6406000	14134000	14250000	15578000	1.0234	2.79594	1.48333	up
pmp000585	C24H22O13	Apigenin-7-O-(6-O-Malonyl Glucoside)	Flavonoids	Flavonoid	-	A	301620	282760	250630	24244	29339	35776	9	9	9	24458	219110	36086	1.42324	0.302564	-1.72469	down
pme3256	C27H31O16+	Delphinidin 3-O-rutinoside (Tulipanin)	Flavonoids	Anthocyanins	15674-58-5	B	14383	44415	14181	95276	75745	61301	34522	25154	22432	9	9	9	1.37298	0.26903	-1.89416	down
pmp000234	C27H26O11	Salcolin A	Flavonoids	Flavonoid	-	A	957240	625850	863600	1155900	817360	554160	161200	196120	172970	88003	227530	83864	1.06169	0.186905	-2.41962	down
mws1422	C15H14O5	(-)-Epiafzelechin	Flavonoids	Flavanols	24808-04-6	B	76535	69106	74850	155620	151240	176580	33757	27017	43806	9	16752	9	1.30231	0.172389	-2.53626	down
mws0918	C16H12O5	Prunetin	Flavonoids	Isoflavones	552-59-0	B	857760	908490	902130	1555500	2278600	1514200	162780	114930	196630	203580	457350	199790	1.08609	0.166535	-2.5861	down
pmp000964	C15H10O6	Aureusidin	Flavonoids	Sinensetin	38216-54-5	A	62365	78671	65826	1408400	1004600	841980	204370	144120	179860	9	9	9	1.50076	0.152629	-2.7119	down
pmp000581	C23H22O11	Apigenin-7-O-(6'-O-acetyl)-β-D-glucoside	Flavonoids	Flavonoid	-	B	59856	37925	64452	8294	5828.1	20597	9	9	9	4823.6	12599	7239.9	1.44569	0.125358	-2.99588	down
pme2493	C27H30O14	Kaempferol 3,7-dirhamnoside(Kaempferitrin)	Flavonoids	Flavonols	482-38-2	A	9	12598	9	24772	23831	35384	11007	9	9	9	9	9	1.25824	0.114406	-3.12776	down
pmp000013	C24H26O12	Eupatilin 3-glucoside	Flavonoids	Flavonoid	-	B	1454800	1138500	1000600	8906600	13000000	14482000	1195900	930840	1397200	9	9	9	1.77996	0.0881377	-3.5041	down
Hmln002189	C24H22O15	Quercetinn 3-O-(6′′-O-malonyl)-galactoside	Flavonoids	Flavonols	-	B	2679800	2456100	1565300	16908000	19845000	27694000	1325600	1274300	1202700	352280	103790	152180	1.19561	0.0619952	-4.0117	down
pmb3026	C23H22O13	Quercetin O-acetylhexoside	Flavonoids	Flavonoid	-	B	1713100	2235200	906330	10222000	16502000	26715000	644130	579040	538820	194530	47991	116460	1.30161	0.0363843	-4.78054	down
mws1048	C21H20O11	Cyanidin 3-O-galactoside	Flavonoids	Anthocyanins	27661-36-5	A	429320	771950	269550	11295000	21755000	43475000	820480	504980	527250	9	9	9	1.81827	0.0237543	-5.39567	down
pmb0550	C21H21O11	Cyanidin 3-O-glucoside(Kuromanin)	Flavonoids	Anthocyanins	7084-24-4	B	446460	744750	296880	14960000	23695000	46635000	792530	448250	508070	9	9	9	1.84374	0.0201534	-5.63283	down
pmp000002	C17H14O6	Ladanein	Flavonoids	Flavonoid	10176-71-3	A	109070	89159	74565	14093000	15217000	16991000	174520	231830	332270	14841	12711	13203	1.11637	0.0167342	-5.90106	down
pmp000107	C18H16O6	Monohydroxy-trimethoxyflavone	Flavonoids	Other Flavonoids	-	B	131910	115370	159970	9313900	8614800	11682000	14458	40006	51278	60873	212730	72491	1.20403	0.0150522	-6.05388	down
pmp000344	C15H10O5	3’,4’,7-Trihydroxyflavone	Flavonoids	Flavonoid	2150-11-0	B	14954	15463	14504	7153.7	5122.4	9	9	9	9	9	9	9	1.87849	0.000943955	-10.049	down
pmp000191	C23H22O11	6''-O-Acetylgenistin	Flavonoids	Isoflavones	73566-30-0	B	53399	37250	53938	9	9	9	9	9	9	9	9	9	1.3169	0.000373408	-11.387	down
pmp001074	C16H14O5	Isosakuranetin	Flavonoids	Dihydroflavone	207-551-8	B	23063	13156	13392	27592	45156	34674	9	9	9	9	9	9	2.34478	0.000343877	-11.5058	down
GQ512006	C27H30O16	Quercetin-3-O-glucoside-7-O-rhamnoside	Flavonoids	Flavonols	-	B	9	8847.3	9	40228	92678	72917	9	9	9	9	9	9	1.67839	0.000251527	-11.957	down
pmb2961	C25H25O14+	Peonidin O-malonylhexoside	Flavonoids	Anthocyanins	-	B	60744	29276	53021	37880	42607	31428	9	9	9	9	9	9	2.42797	0.000211801	-12.205	down
pmp000010	C17H14O8	5,7,4',5'-Tetrahydro-3',6-dimethoxyflavone	Flavonoids	Flavonoid	-	B	9	9	9	106730	129440	108490	9	9	9	9	9	9	1.3822	0.000156664	-12.64	down
Hmcp001829	C27H30O15	Quercetin-O-rhamnoside-O-rhamnoside	Flavonoids	Flavonols	-	A	88735	83233	83375	72712	54379	46751	9	9	9	9	9	9	2.50557	0.00012582	-12.9564	down
pmp000997	C45H60O24	Acuminatoside	Flavonoids	Flavonols	142735-71-5	A	9	9	9	262470	215680	144650	9	9	9	9	9	9	1.42375	8.67014e-05	-13.4936	down
pmp001127	C16H12O6	Chrysoeriol	Flavonoids	Flavonoid	491-71-4	B	9	9	9	181120	189270	332000	9	9	9	9	9	9	1.4292	7.68774e-05	-13.6671	down
Zmxp003107	C27H30O16	Luteolin-di-O-glucoside	Flavonoids	Flavonoid	-	B	17033	56960	15867	174180	284790	486710	9	9	9	9	9	9	2.50903	5.21467e-05	-14.2271	down
pmp000008	C19H18O7	5-Hydroxy-6,7,3',4'-tetramethoxyflavone	Flavonoids	Flavonoid	21763-80-4	B	9	17862	9	423920	495290	321530	9	9	9	9	9	9	1.82242	4.29041e-05	-14.5085	down
Lnrp102163	C33H40O20	quercetin rha-glc-rha	Flavonoids	Flavonols	-	B	9	9	9	312550	69384	1111600	9	9	9	9	9	9	1.43929	3.61552e-05	-14.7554	down
pmp000786	C18H16O7	Eupatorin	Flavonoids	Flavonoid	855-96-9	B	8331.3	9	9	2152700	2307200	1834900	9	9	9	9	9	9	1.8618	8.56715e-06	-16.8328	down
pmp000110	C19H18O7	7-Hydroxy-3,5,6,8-tetramethoxyflavone	Flavonoids	Flavonoid	-	B	27458	19121	21573	4024700	3387900	4794800	9	9	9	9	9	9	2.62317	4.39899e-06	-17.7944	down
Note: CK represents large flower taxa; CT represents small flower taxa.
