# Supplementary material for: Transcriptomic and metabolomic analysis reveals the difference between large and small flower taxa of Herba Epimedii during flavonoid accumulation
Source: Sci Rep. 2022 Feb 17;12:2762. doi: 10.1038/s41598-022-06761-z (PMC8854644; doi:10.1038/s41598-022-06761-z)
Supplement: Supplementary file 5 — Supplementary Table S3. [file 41598_2022_6761_MOESM5_ESM.xlsx]

## Sheet: Flowers
TableS3. Gene Ontology enrichments of differentially expressed genes between large flower taxa and small flower taxa in flowers and leaves
In flowers
Ontology	ID	Description	Ratio in study	Ratio in background	Enrichment ratio	pvalue	p.adjust	qvalue	geneID	Count	up	down
Molecular function	GO:0016762	xyloglucan:xyloglucosyl transferase activity	74/16861	161/107557	0.459627	1.29229e-19	2.24599e-16	1.98604e-16	Cluster-72560.215936/Cluster-72560.151122/Cluster-72560.151120/Cluster-72560.131685/Cluster-72560.108949/Cluster-72560.151126/Cluster-72560.151128/Cluster-72560.195013/Cluster-72560.143106/Cluster-72560.151123/Cluster-72560.166635/Cluster-72560.212981/Cluster-72560.151125/Cluster-72560.154455/Cluster-72560.180403/Cluster-72560.194667/Cluster-72560.166619/Cluster-72560.153366/Cluster-72560.218616/…	74	17	57
Biological process	GO:0010411	xyloglucan metabolic process	91/15288	221/91866	0.411765	5.08756e-18	1.37067e-14	1.27038e-14	Cluster-72560.215936/Cluster-72560.151122/Cluster-72560.151120/Cluster-72560.131685/Cluster-72560.108949/Cluster-72560.151126/Cluster-72560.151128/Cluster-72560.195013/Cluster-72560.143106/Cluster-72560.161786/Cluster-72560.151123/Cluster-72560.166635/Cluster-72560.167298/Cluster-72560.212981/Cluster-72560.151125/Cluster-72560.154455/Cluster-72560.176614/Cluster-72560.180403/Cluster-72560.194667/…	91	26	65
Biological process	GO:0010410	hemicellulose metabolic process	139/15288	408/91866	0.340686	7.76364e-18	1.37067e-14	1.27038e-14	Cluster-72560.215936/Cluster-72560.151122/Cluster-72560.151120/Cluster-72560.131685/Cluster-72560.108949/Cluster-72560.151126/Cluster-72560.151128/Cluster-72560.195013/Cluster-72560.143106/Cluster-72560.161786/Cluster-72560.151123/Cluster-72560.166635/Cluster-72560.167298/Cluster-72560.212981/Cluster-72560.203025/Cluster-72560.151125/Cluster-72560.158519/Cluster-72560.293439/Cluster-72560.196484/…	139	57	82
Molecular function	GO:0010333	terpene synthase activity	107/16861	339/107557	0.315634	2.26287e-13	1.96643e-10	1.73884e-10	Cluster-72560.174187/Cluster-72560.211825/Cluster-72560.126864/Cluster-72560.179903/Cluster-72560.101711/Cluster-72560.106505/Cluster-72560.211871/Cluster-72560.211827/Cluster-72560.94358/Cluster-72560.118730/Cluster-72560.211722/Cluster-72560.211720/Cluster-72560.96141/Cluster-72560.111001/Cluster-72560.212656/Cluster-72560.197064/Cluster-72560.115762/Cluster-72560.107813/Cluster-72560.186463/Cl…	107	64	43
Molecular function	GO:0016838	carbon-oxygen lyase activity, acting on phosphates	110/16861	362/107557	0.303867	1.63282e-12	9.45947e-10	8.36462e-10	Cluster-72560.174187/Cluster-72560.211825/Cluster-72560.126864/Cluster-72560.179903/Cluster-72560.101711/Cluster-72560.106505/Cluster-72560.211871/Cluster-72560.211827/Cluster-72560.94358/Cluster-72560.118730/Cluster-72560.211722/Cluster-72560.211720/Cluster-72560.96141/Cluster-72560.111001/Cluster-72560.212656/Cluster-72560.197064/Cluster-72560.115762/Cluster-72560.107813/Cluster-72560.186463/Cl…	110	65	45
Biological process	GO:1901568	fatty acid derivative metabolic process	117/15288	411/91866	0.284672	1.40886e-09	1.65823e-06	1.53689e-06	Cluster-72560.160425/Cluster-72560.160419/Cluster-72560.160421/Cluster-72560.136700/Cluster-72560.108199/Cluster-72560.150396/Cluster-72560.103759/Cluster-72560.155344/Cluster-72560.168061/Cluster-72560.210423/Cluster-72560.198568/Cluster-72560.217237/Cluster-72560.208018/Cluster-72560.111209/Cluster-72560.301627/Cluster-72560.147603/Cluster-72560.196355/Cluster-72560.116851/Cluster-72560.178715/…	117	61	56
Biological process	GO:0045490	pectin catabolic process	119/15288	429/91866	0.277389	5.40198e-09	4.7686e-06	4.41968e-06	Cluster-72560.157101/Cluster-72560.190758/Cluster-72560.104809/Cluster-72560.219309/Cluster-72560.155872/Cluster-72560.117441/Cluster-72560.169235/Cluster-72560.283599/Cluster-72560.102370/Cluster-72560.171053/Cluster-72560.159829/Cluster-72560.166043/Cluster-72560.300437/Cluster-39235.0/Cluster-72560.28994/Cluster-72560.180391/Cluster-72560.193124/Cluster-72560.288075/Cluster-72560.214135/Cluste…	119	63	56
Biological process	GO:0010200	response to chitin	84/15288	275/91866	0.305455	8.47047e-09	5.98185e-06	5.54415e-06	Cluster-72560.168146/Cluster-72560.168148/Cluster-72560.238488/Cluster-72560.155617/Cluster-72560.177137/Cluster-72560.205843/Cluster-72560.167852/Cluster-72560.144525/Cluster-72560.158709/Cluster-72560.154801/Cluster-72560.174837/Cluster-72560.119497/Cluster-72560.177073/Cluster-72560.141160/Cluster-31675.0/Cluster-72560.169444/Cluster-72560.175011/Cluster-72560.318954/Cluster-72560.142436/Clust…	84	58	26
Molecular function	GO:0016759	cellulose synthase activity	98/16861	370/107557	0.264865	6.84831e-08	2.38047e-05	2.10495e-05	Cluster-72560.163835/Cluster-72560.176532/Cluster-72560.146411/Cluster-72560.109846/Cluster-72560.34494/Cluster-72560.112514/Cluster-72560.159218/Cluster-72560.203406/Cluster-72560.199687/Cluster-72560.163596/Cluster-72560.163832/Cluster-72560.159185/Cluster-72560.207214/Cluster-72560.93913/Cluster-72560.149009/Cluster-72560.119694/Cluster-72560.271596/Cluster-72560.172618/Cluster-72560.171628/Cl…	98	50	48
Molecular function	GO:0016760	cellulose synthase (UDP-forming) activity	98/16861	370/107557	0.264865	6.84831e-08	2.38047e-05	2.10495e-05	Cluster-72560.163835/Cluster-72560.176532/Cluster-72560.146411/Cluster-72560.109846/Cluster-72560.34494/Cluster-72560.112514/Cluster-72560.159218/Cluster-72560.203406/Cluster-72560.199687/Cluster-72560.163596/Cluster-72560.163832/Cluster-72560.159185/Cluster-72560.207214/Cluster-72560.93913/Cluster-72560.149009/Cluster-72560.119694/Cluster-72560.271596/Cluster-72560.172618/Cluster-72560.171628/Cl…	98	50	48
Molecular function	GO:0047213	anthocyanidin 3-O-glucosyltransferase activity	21/16861	41/107557	0.512195	1.33304e-07	3.86137e-05	3.41445e-05	Cluster-72560.171370/Cluster-72560.170767/Cluster-72560.147829/Cluster-72560.147828/Cluster-72560.319634/Cluster-72560.166479/Cluster-72560.181226/Cluster-72560.204664/Cluster-72560.166480/Cluster-72560.173242/Cluster-72560.161033/Cluster-72560.76128/Cluster-72560.145504/Cluster-72560.140653/Cluster-72560.140652/Cluster-72560.212972/Cluster-72560.121523/Cluster-72560.314424/Cluster-72560.314425/C…	21	7	14
Molecular function	GO:0008199	ferric iron binding	25/16861	55/107557	0.454545	1.76922e-07	4.39271e-05	3.88429e-05	Cluster-72560.175617/Cluster-72560.163920/Cluster-72560.159244/Cluster-72560.126197/Cluster-72560.312249/Cluster-72560.105421/Cluster-72560.168864/Cluster-72560.124293/Cluster-72560.139941/Cluster-72560.31791/Cluster-72560.168764/Cluster-72560.267288/Cluster-72560.171083/Cluster-72560.144778/Cluster-72560.221387/Cluster-72560.171231/Cluster-72560.185475/Cluster-72560.78514/Cluster-72560.196119/Cl…	25	21	4
Biological process	GO:0009834	plant-type secondary cell wall biogenesis	68/15288	218/91866	0.311927	8.57573e-08	5.04682e-05	4.67753e-05	Cluster-72560.228454/Cluster-72560.158519/Cluster-72560.146411/Cluster-72560.196484/Cluster-72560.34494/Cluster-72560.160673/Cluster-72560.164817/Cluster-72560.178070/Cluster-72560.186040/Cluster-72560.151627/Cluster-72560.185869/Cluster-72560.163596/Cluster-72560.149581/Cluster-72560.164549/Cluster-72560.194859/Cluster-72560.182700/Cluster-72560.271596/Cluster-72560.159925/Cluster-72560.172618/C…	68	48	20
Molecular function	GO:0004364	glutathione transferase activity	78/16861	284/107557	0.274648	2.923e-07	6.35022e-05	5.61524e-05	Cluster-72560.117681/Cluster-72560.146677/Cluster-72560.175903/Cluster-72560.119660/Cluster-72560.179142/Cluster-72560.119520/Cluster-72560.211793/Cluster-72560.161027/Cluster-72560.165683/Cluster-72560.51338/Cluster-72560.193721/Cluster-72560.156806/Cluster-72560.113660/Cluster-72560.69277/Cluster-72560.6450/Cluster-72560.155923/Cluster-72560.90816/Cluster-35039.0/Cluster-72560.201882/Cluster-72…	78	45	33
Biological process	GO:0010345	suberin biosynthetic process	63/15288	200/91866	0.315	1.68655e-07	7.44402e-05	6.89933e-05	Cluster-72560.138147/Cluster-72560.196954/Cluster-72560.133434/Cluster-72560.275744/Cluster-72560.152884/Cluster-72560.111209/Cluster-72560.116851/Cluster-72560.178715/Cluster-72560.57252/Cluster-72560.118482/Cluster-72560.107761/Cluster-72560.220210/Cluster-72560.41475/Cluster-72560.182638/Cluster-72560.196950/Cluster-72560.88282/Cluster-72560.193931/Cluster-72560.190917/Cluster-72560.163401/Clu…	63	36	27
Biological process	GO:0009833	plant-type primary cell wall biogenesis	83/15288	287/91866	0.289199	1.48895e-07	7.44402e-05	6.89933e-05	Cluster-72560.164601/Cluster-72560.163835/Cluster-72560.176532/Cluster-72560.146411/Cluster-72560.109846/Cluster-72560.34494/Cluster-72560.112514/Cluster-72560.203406/Cluster-72560.199687/Cluster-72560.163596/Cluster-72560.163832/Cluster-72560.159185/Cluster-72560.207214/Cluster-72560.93913/Cluster-72560.271596/Cluster-72560.176593/Cluster-72560.172618/Cluster-72560.171628/Cluster-72560.256361/Cl…	83	39	44
Biological process	GO:0010025	wax biosynthetic process	77/15288	262/91866	0.293893	2.00669e-07	7.87293e-05	7.29686e-05	Cluster-72560.160425/Cluster-72560.160419/Cluster-72560.160421/Cluster-72560.136700/Cluster-72560.150396/Cluster-72560.103759/Cluster-72560.155344/Cluster-72560.168061/Cluster-72560.210423/Cluster-72560.198568/Cluster-72560.217237/Cluster-72560.208018/Cluster-72560.116851/Cluster-72560.120338/Cluster-72560.118482/Cluster-72560.168374/Cluster-72560.149187/Cluster-72560.160202/Cluster-72560.193931/…	77	38	39
Biological process	GO:0006030	chitin metabolic process	43/15288	119/91866	0.361345	2.31149e-07	8.16187e-05	7.56465e-05	Cluster-72560.118655/Cluster-72560.171723/Cluster-72560.213618/Cluster-72560.24638/Cluster-72560.173455/Cluster-72560.120344/Cluster-72560.251351/Cluster-72560.108063/Cluster-72560.103596/Cluster-72560.206027/Cluster-72560.87460/Cluster-72560.91757/Cluster-72560.306573/Cluster-61045.0/Cluster-72560.11284/Cluster-72560.47560/Cluster-72560.176544/Cluster-72560.60941/Cluster-74122.1/Cluster-72560.75…	43	26	17
Biological process	GO:0010166	wax metabolic process	77/15288	264/91866	0.291667	2.8118e-07	8.27371e-05	7.66831e-05	Cluster-72560.160425/Cluster-72560.160419/Cluster-72560.160421/Cluster-72560.136700/Cluster-72560.150396/Cluster-72560.103759/Cluster-72560.155344/Cluster-72560.168061/Cluster-72560.210423/Cluster-72560.198568/Cluster-72560.217237/Cluster-72560.208018/Cluster-72560.116851/Cluster-72560.120338/Cluster-72560.118482/Cluster-72560.168374/Cluster-72560.149187/Cluster-72560.160202/Cluster-72560.193931/…	77	38	39
Biological process	GO:1901570	fatty acid derivative biosynthetic process	84/15288	295/91866	0.284746	2.60775e-07	8.27371e-05	7.66831e-05	Cluster-72560.160425/Cluster-72560.160419/Cluster-72560.160421/Cluster-72560.136700/Cluster-72560.108199/Cluster-72560.150396/Cluster-72560.103759/Cluster-72560.155344/Cluster-72560.168061/Cluster-72560.210423/Cluster-72560.198568/Cluster-72560.217237/Cluster-72560.208018/Cluster-72560.196355/Cluster-72560.116851/Cluster-72560.120338/Cluster-72560.180736/Cluster-72560.118482/Cluster-72560.168374/…	84	42	42
Molecular function	GO:0033897	ribonuclease T2 activity	24/16861	54/107557	0.444444	5.18834e-07	0.000100193	8.85962e-05	Cluster-72560.148163/Cluster-72560.162380/Cluster-72560.157186/Cluster-72560.167249/Cluster-72560.167248/Cluster-72560.167253/Cluster-72560.167250/Cluster-72560.89691/Cluster-72560.167256/Cluster-72560.120376/Cluster-72560.179238/Cluster-72560.125276/Cluster-72560.178148/Cluster-72560.178896/Cluster-72560.173061/Cluster-72560.137139/Cluster-72560.162381/Cluster-72560.204908/Cluster-72560.217004/C…	24	17	7
Molecular function	GO:0008422	beta-glucosidase activity	98/16861	388/107557	0.252577	7.43376e-07	0.000129199	0.000114245	Cluster-72560.151165/Cluster-72560.178640/Cluster-72560.136545/Cluster-72560.186579/Cluster-72560.209556/Cluster-72560.84833/Cluster-72560.175006/Cluster-72560.154406/Cluster-72560.166783/Cluster-72560.319487/Cluster-72560.193901/Cluster-72560.112075/Cluster-72560.246156/Cluster-72560.262964/Cluster-72560.154405/Cluster-72560.184713/Cluster-72560.44447/Cluster-72560.166787/Cluster-72560.112929/Cl…	98	54	44
Molecular function	GO:0030599	pectinesterase activity	79/16861	297/107557	0.265993	9.91377e-07	0.000143584	0.000126966	Cluster-72560.157101/Cluster-72560.190758/Cluster-72560.104809/Cluster-72560.219309/Cluster-72560.155872/Cluster-72560.117441/Cluster-72560.283599/Cluster-72560.102370/Cluster-72560.171053/Cluster-72560.159829/Cluster-72560.300437/Cluster-39235.0/Cluster-72560.28994/Cluster-72560.180391/Cluster-72560.193124/Cluster-72560.70603/Cluster-72560.227399/Cluster-72560.161273/Cluster-72560.155871/Cluster…	79	42	37
Molecular function	GO:0045330	aspartyl esterase activity	79/16861	297/107557	0.265993	9.91377e-07	0.000143584	0.000126966	Cluster-72560.157101/Cluster-72560.190758/Cluster-72560.104809/Cluster-72560.219309/Cluster-72560.155872/Cluster-72560.117441/Cluster-72560.283599/Cluster-72560.102370/Cluster-72560.171053/Cluster-72560.159829/Cluster-72560.300437/Cluster-39235.0/Cluster-72560.28994/Cluster-72560.180391/Cluster-72560.193124/Cluster-72560.70603/Cluster-72560.227399/Cluster-72560.161273/Cluster-72560.155871/Cluster…	79	42	37
Molecular function	GO:0005199	structural constituent of cell wall	28/16861	71/107557	0.394366	1.20126e-06	0.000153846	0.00013604	Cluster-72560.156915/Cluster-72560.119202/Cluster-72560.151609/Cluster-72560.181246/Cluster-72560.175795/Cluster-72560.151608/Cluster-72560.309330/Cluster-72560.145705/Cluster-72560.253890/Cluster-72560.207221/Cluster-72560.110299/Cluster-72560.151612/Cluster-72560.175093/Cluster-72560.317048/Cluster-72560.151610/Cluster-72560.132552/Cluster-72560.151714/Cluster-72560.158381/Cluster-72560.175955/…	28	7	21
Molecular function	GO:0031409	pigment binding	29/16861	76/107557	0.381579	1.73594e-06	0.000153846	0.00013604	Cluster-72560.157519/Cluster-72560.169676/Cluster-72560.254516/Cluster-72560.157204/Cluster-72560.169677/Cluster-72560.164042/Cluster-72560.168657/Cluster-72560.324868/Cluster-72560.157521/Cluster-72560.175139/Cluster-72560.157206/Cluster-72560.160720/Cluster-72560.219087/Cluster-72560.160617/Cluster-72560.165632/Cluster-72560.165751/Cluster-72560.168652/Cluster-72560.165633/Cluster-72560.168660/…	29	28	1
Molecular function	GO:0047196	long-chain-alcohol O-fatty-acyltransferase activity	29/16861	76/107557	0.381579	1.73594e-06	0.000153846	0.00013604	Cluster-72560.136700/Cluster-72560.155344/Cluster-72560.217237/Cluster-72560.201046/Cluster-72560.120338/Cluster-72560.149187/Cluster-72560.160202/Cluster-72560.179457/Cluster-72560.226565/Cluster-72560.166329/Cluster-72560.182379/Cluster-72560.232629/Cluster-72560.275511/Cluster-72560.110973/Cluster-72560.178662/Cluster-72560.155342/Cluster-72560.146867/Cluster-72560.221384/Cluster-72560.187324/…	29	18	11
Molecular function	GO:0102966	arachidoyl-CoA:1-dodecanol O-acyltransferase activity	29/16861	76/107557	0.381579	1.73594e-06	0.000153846	0.00013604	Cluster-72560.136700/Cluster-72560.155344/Cluster-72560.217237/Cluster-72560.201046/Cluster-72560.120338/Cluster-72560.149187/Cluster-72560.160202/Cluster-72560.179457/Cluster-72560.226565/Cluster-72560.166329/Cluster-72560.182379/Cluster-72560.232629/Cluster-72560.275511/Cluster-72560.110973/Cluster-72560.178662/Cluster-72560.155342/Cluster-72560.146867/Cluster-72560.221384/Cluster-72560.187324/…	29	18	11
Molecular function	GO:0103095	wax ester synthase activity	29/16861	76/107557	0.381579	1.73594e-06	0.000153846	0.00013604	Cluster-72560.136700/Cluster-72560.155344/Cluster-72560.217237/Cluster-72560.201046/Cluster-72560.120338/Cluster-72560.149187/Cluster-72560.160202/Cluster-72560.179457/Cluster-72560.226565/Cluster-72560.166329/Cluster-72560.182379/Cluster-72560.232629/Cluster-72560.275511/Cluster-72560.110973/Cluster-72560.178662/Cluster-72560.155342/Cluster-72560.146867/Cluster-72560.221384/Cluster-72560.187324/…	29	18	11
Molecular function	GO:0005372	water transmembrane transporter activity	33/16861	92/107557	0.358696	1.77038e-06	0.000153846	0.00013604	Cluster-72560.169121/Cluster-72560.167291/Cluster-72560.170797/Cluster-72560.168187/Cluster-72560.170263/Cluster-72560.167292/Cluster-72560.256371/Cluster-72560.170262/Cluster-72560.163006/Cluster-72560.172089/Cluster-42104.0/Cluster-72560.165835/Cluster-72560.276210/Cluster-72560.229877/Cluster-72560.38254/Cluster-72560.276209/Cluster-45950.0/Cluster-72560.163652/Cluster-72560.169243/Cluster-725…	33	14	19
Molecular function	GO:0015250	water channel activity	33/16861	92/107557	0.358696	1.77038e-06	0.000153846	0.00013604	Cluster-72560.169121/Cluster-72560.167291/Cluster-72560.170797/Cluster-72560.168187/Cluster-72560.170263/Cluster-72560.167292/Cluster-72560.256371/Cluster-72560.170262/Cluster-72560.163006/Cluster-72560.172089/Cluster-42104.0/Cluster-72560.165835/Cluster-72560.276210/Cluster-72560.229877/Cluster-72560.38254/Cluster-72560.276209/Cluster-45950.0/Cluster-72560.163652/Cluster-72560.169243/Cluster-725…	33	14	19
Molecular function	GO:0008061	chitin binding	47/16861	150/107557	0.313333	1.27419e-06	0.000153846	0.00013604	Cluster-72560.118655/Cluster-72560.174076/Cluster-72560.213618/Cluster-72560.24638/Cluster-72560.158709/Cluster-72560.120344/Cluster-72560.119497/Cluster-72560.251351/Cluster-72560.108063/Cluster-72560.103596/Cluster-72560.206027/Cluster-72560.87460/Cluster-72560.143943/Cluster-72560.91757/Cluster-72560.306573/Cluster-61045.0/Cluster-72560.11284/Cluster-72560.176544/Cluster-72560.60941/Cluster-74…	47	28	19
Molecular function	GO:0003993	acid phosphatase activity	78/16861	299/107557	0.26087	2.57984e-06	0.000213512	0.0001888	Cluster-72560.155762/Cluster-72560.160407/Cluster-72560.134015/Cluster-72560.237165/Cluster-72560.171475/Cluster-72560.130894/Cluster-72560.162439/Cluster-72560.120493/Cluster-72560.194944/Cluster-72560.152262/Cluster-72560.151892/Cluster-72560.203103/Cluster-72560.88798/Cluster-72560.156759/Cluster-72560.183635/Cluster-72560.147423/Cluster-72560.175393/Cluster-72560.111695/Cluster-72560.177901/C…	78	45	33
Biological process	GO:1901071	glucosamine-containing compound metabolic process	43/15288	124/91866	0.346774	8.46684e-07	0.000213546	0.00019792	Cluster-72560.118655/Cluster-72560.171723/Cluster-72560.213618/Cluster-72560.24638/Cluster-72560.173455/Cluster-72560.120344/Cluster-72560.251351/Cluster-72560.108063/Cluster-72560.103596/Cluster-72560.206027/Cluster-72560.87460/Cluster-72560.91757/Cluster-72560.306573/Cluster-61045.0/Cluster-72560.11284/Cluster-72560.47560/Cluster-72560.176544/Cluster-72560.60941/Cluster-74122.1/Cluster-72560.75…	43	26	17
Biological process	GO:0055072	iron ion homeostasis	83/15288	298/91866	0.278523	8.28409e-07	0.000213546	0.00019792	Cluster-72560.242310/Cluster-72560.176799/Cluster-72560.202497/Cluster-72560.308247/Cluster-72560.175617/Cluster-72560.163920/Cluster-72560.165362/Cluster-72560.159244/Cluster-72560.126197/Cluster-72560.184538/Cluster-72560.203955/Cluster-72560.143607/Cluster-72560.170928/Cluster-72560.223512/Cluster-72560.312249/Cluster-72560.120143/Cluster-72560.105421/Cluster-72560.137071/Cluster-72560.176111/…	83	65	18
Biological process	GO:0070592	cell wall polysaccharide biosynthetic process	70/15288	241/91866	0.290456	1.11674e-06	0.000262881	0.000243646	Cluster-72560.138147/Cluster-72560.196954/Cluster-72560.133434/Cluster-72560.203025/Cluster-72560.152884/Cluster-72560.158519/Cluster-72560.196484/Cluster-72560.208991/Cluster-72560.168854/Cluster-72560.160673/Cluster-72560.164817/Cluster-72560.188918/Cluster-72560.186040/Cluster-72560.148703/Cluster-72560.185869/Cluster-72560.41475/Cluster-72560.182638/Cluster-72560.149581/Cluster-72560.176264/C…	70	37	33
Biological process	GO:0006826	iron ion transport	37/15288	102/91866	0.362745	1.39368e-06	0.000303466	0.000281261	Cluster-72560.175617/Cluster-72560.163920/Cluster-72560.159244/Cluster-72560.126197/Cluster-72560.203955/Cluster-72560.312249/Cluster-72560.105421/Cluster-72560.64589/Cluster-72560.186915/Cluster-72560.168864/Cluster-72560.124293/Cluster-72560.139941/Cluster-72560.31791/Cluster-72560.158879/Cluster-72560.168764/Cluster-72560.267288/Cluster-72560.171083/Cluster-72560.144778/Cluster-72560.221387/Cl…	37	33	4
Biological process	GO:0044038	cell wall macromolecule biosynthetic process	72/15288	252/91866	0.285714	1.54698e-06	0.000303466	0.000281261	Cluster-72560.138147/Cluster-72560.196954/Cluster-72560.133434/Cluster-72560.203025/Cluster-72560.152884/Cluster-72560.158519/Cluster-72560.196484/Cluster-72560.208991/Cluster-72560.168854/Cluster-72560.160673/Cluster-72560.164817/Cluster-72560.188918/Cluster-72560.186040/Cluster-72560.148703/Cluster-72560.185869/Cluster-72560.41475/Cluster-72560.182638/Cluster-72560.149581/Cluster-72560.176264/C…	72	38	34
Biological process	GO:0070589	cellular component macromolecule biosynthetic process	72/15288	252/91866	0.285714	1.54698e-06	0.000303466	0.000281261	Cluster-72560.138147/Cluster-72560.196954/Cluster-72560.133434/Cluster-72560.203025/Cluster-72560.152884/Cluster-72560.158519/Cluster-72560.196484/Cluster-72560.208991/Cluster-72560.168854/Cluster-72560.160673/Cluster-72560.164817/Cluster-72560.188918/Cluster-72560.186040/Cluster-72560.148703/Cluster-72560.185869/Cluster-72560.41475/Cluster-72560.182638/Cluster-72560.149581/Cluster-72560.176264/C…	72	38	34
Molecular function	GO:0016413	O-acetyltransferase activity	68/16861	254/107557	0.267717	4.21498e-06	0.000332983	0.000294443	Cluster-72560.184624/Cluster-72560.152309/Cluster-72560.143347/Cluster-72560.228740/Cluster-72560.203025/Cluster-72560.120228/Cluster-72560.153949/Cluster-72560.173731/Cluster-72560.171000/Cluster-72560.153951/Cluster-72560.211385/Cluster-72560.147051/Cluster-72560.148235/Cluster-72560.110570/Cluster-72560.171496/Cluster-72560.198219/Cluster-72560.70921/Cluster-72560.152255/Cluster-72560.80640/Cl…	68	30	38
Molecular function	GO:0004568	chitinase activity	30/16861	84/107557	0.357143	5.6659e-06	0.000428145	0.000378591	Cluster-72560.118655/Cluster-72560.213618/Cluster-72560.24638/Cluster-72560.120344/Cluster-72560.108063/Cluster-72560.103596/Cluster-72560.206027/Cluster-72560.87460/Cluster-72560.306573/Cluster-72560.11284/Cluster-72560.176544/Cluster-72560.60941/Cluster-74122.1/Cluster-72560.75525/Cluster-72560.300525/Cluster-72560.135842/Cluster-72560.83922/Cluster-12021.0/Cluster-72560.127827/Cluster-8313.0/C…	30	16	14
Biological process	GO:0009407	toxin catabolic process	42/15288	125/91866	0.336	2.87365e-06	0.000507344	0.000470221	Cluster-72560.175903/Cluster-72560.179142/Cluster-72560.119520/Cluster-72560.161027/Cluster-72560.193721/Cluster-72560.113660/Cluster-72560.6450/Cluster-72560.155923/Cluster-72560.90816/Cluster-72560.164226/Cluster-72560.162079/Cluster-72560.175646/Cluster-72560.160068/Cluster-72560.223146/Cluster-72560.145100/Cluster-72560.217488/Cluster-72560.262013/Cluster-72560.167731/Cluster-72560.181560/Clu…	42	25	17
Biological process	GO:0006334	nucleosome assembly	67/15288	233/91866	0.287554	2.73431e-06	0.000507344	0.000470221	Cluster-72560.159294/Cluster-72560.159309/Cluster-72560.159992/Cluster-72560.171786/Cluster-72560.159301/Cluster-72560.178578/Cluster-72560.186155/Cluster-72560.175972/Cluster-72560.143065/Cluster-72560.173148/Cluster-72560.181701/Cluster-72560.154740/Cluster-72560.179977/Cluster-72560.118830/Cluster-72560.172524/Cluster-72560.150196/Cluster-72560.199499/Cluster-72560.171622/Cluster-72560.184895/…	67	59	8
Molecular function	GO:0042973	glucan endo-1,3-beta-D-glucosidase activity	47/16861	159/107557	0.295597	7.53278e-06	0.000545499	0.000482362	Cluster-72560.151165/Cluster-72560.136545/Cluster-72560.186579/Cluster-72560.209556/Cluster-72560.84833/Cluster-72560.175006/Cluster-72560.166783/Cluster-72560.193901/Cluster-72560.112075/Cluster-72560.246156/Cluster-72560.44447/Cluster-72560.166787/Cluster-72560.112929/Cluster-72560.173051/Cluster-72560.217407/Cluster-72560.313958/Cluster-72560.81381/Cluster-72560.204654/Cluster-72560.173344/Clu…	47	25	22
Biological process	GO:0009269	response to desiccation	26/15288	63/91866	0.412698	3.23916e-06	0.000544641	0.000504789	Cluster-72560.161029/Cluster-72560.229408/Cluster-72560.136662/Cluster-37336.0/Cluster-72560.137643/Cluster-72560.241633/Cluster-72560.162422/Cluster-72560.301074/Cluster-72560.287319/Cluster-72560.151046/Cluster-72560.190163/Cluster-72560.321527/Cluster-72560.140194/Cluster-72560.155933/Cluster-72560.161030/Cluster-72560.200170/Cluster-72560.119491/Cluster-72560.168660/Cluster-72560.150900/Clust…	26	16	10
Molecular function	GO:0004322	ferroxidase activity	17/16861	36/107557	0.472222	8.65224e-06	0.000578369	0.000511428	Cluster-72560.159244/Cluster-72560.126197/Cluster-72560.312249/Cluster-72560.105421/Cluster-72560.168864/Cluster-72560.124293/Cluster-72560.139941/Cluster-72560.31791/Cluster-72560.168764/Cluster-72560.267288/Cluster-72560.221387/Cluster-72560.185475/Cluster-72560.78514/Cluster-7987.0/Cluster-65119.0/Cluster-72560.200454/Cluster-72560.2305	17	13	4
Molecular function	GO:0016724	oxidoreductase activity, oxidizing metal ions, oxygen as acceptor	17/16861	36/107557	0.472222	8.65224e-06	0.000578369	0.000511428	Cluster-72560.159244/Cluster-72560.126197/Cluster-72560.312249/Cluster-72560.105421/Cluster-72560.168864/Cluster-72560.124293/Cluster-72560.139941/Cluster-72560.31791/Cluster-72560.168764/Cluster-72560.267288/Cluster-72560.221387/Cluster-72560.185475/Cluster-72560.78514/Cluster-7987.0/Cluster-65119.0/Cluster-72560.200454/Cluster-72560.2305	17	13	4
Biological process	GO:0006949	syncytium formation	25/15288	60/91866	0.416667	4.04717e-06	0.000641346	0.000594418	Cluster-72560.156988/Cluster-72560.106256/Cluster-72560.289162/Cluster-72560.156996/Cluster-72560.156997/Cluster-72560.156992/Cluster-72560.289161/Cluster-72560.186362/Cluster-72560.266090/Cluster-72560.192917/Cluster-72560.140950/Cluster-72560.133328/Cluster-72560.146775/Cluster-72560.174978/Cluster-72560.156993/Cluster-72560.144648/Cluster-72560.212829/Cluster-72560.121778/Cluster-72560.239104/…	25	12	13
Biological process	GO:0006026	aminoglycan catabolic process	33/15288	91/91866	0.362637	5.08572e-06	0.000641346	0.000594418	Cluster-72560.118655/Cluster-72560.171723/Cluster-72560.213618/Cluster-72560.24638/Cluster-72560.173455/Cluster-72560.120344/Cluster-72560.108063/Cluster-72560.103596/Cluster-72560.206027/Cluster-72560.87460/Cluster-72560.306573/Cluster-72560.11284/Cluster-72560.47560/Cluster-72560.176544/Cluster-72560.60941/Cluster-74122.1/Cluster-72560.75525/Cluster-72560.300525/Cluster-72560.135842/Cluster-725…	33	16	17
Biological process	GO:0006032	chitin catabolic process	33/15288	91/91866	0.362637	5.08572e-06	0.000641346	0.000594418	Cluster-72560.118655/Cluster-72560.171723/Cluster-72560.213618/Cluster-72560.24638/Cluster-72560.173455/Cluster-72560.120344/Cluster-72560.108063/Cluster-72560.103596/Cluster-72560.206027/Cluster-72560.87460/Cluster-72560.306573/Cluster-72560.11284/Cluster-72560.47560/Cluster-72560.176544/Cluster-72560.60941/Cluster-74122.1/Cluster-72560.75525/Cluster-72560.300525/Cluster-72560.135842/Cluster-725…	33	16	17
Biological process	GO:0046348	amino sugar catabolic process	33/15288	91/91866	0.362637	5.08572e-06	0.000641346	0.000594418	Cluster-72560.118655/Cluster-72560.171723/Cluster-72560.213618/Cluster-72560.24638/Cluster-72560.173455/Cluster-72560.120344/Cluster-72560.108063/Cluster-72560.103596/Cluster-72560.206027/Cluster-72560.87460/Cluster-72560.306573/Cluster-72560.11284/Cluster-72560.47560/Cluster-72560.176544/Cluster-72560.60941/Cluster-74122.1/Cluster-72560.75525/Cluster-72560.300525/Cluster-72560.135842/Cluster-725…	33	16	17
Biological process	GO:1901072	glucosamine-containing compound catabolic process	33/15288	91/91866	0.362637	5.08572e-06	0.000641346	0.000594418	Cluster-72560.118655/Cluster-72560.171723/Cluster-72560.213618/Cluster-72560.24638/Cluster-72560.173455/Cluster-72560.120344/Cluster-72560.108063/Cluster-72560.103596/Cluster-72560.206027/Cluster-72560.87460/Cluster-72560.306573/Cluster-72560.11284/Cluster-72560.47560/Cluster-72560.176544/Cluster-72560.60941/Cluster-74122.1/Cluster-72560.75525/Cluster-72560.300525/Cluster-72560.135842/Cluster-725…	33	16	17
Biological process	GO:0006749	glutathione metabolic process	80/15288	296/91866	0.27027	4.53372e-06	0.000641346	0.000594418	Cluster-72560.156863/Cluster-72560.175903/Cluster-72560.168414/Cluster-72560.179142/Cluster-72560.119520/Cluster-72560.161027/Cluster-72560.168026/Cluster-72560.165683/Cluster-72560.193721/Cluster-72560.185556/Cluster-72560.113660/Cluster-72560.123866/Cluster-72560.69277/Cluster-72560.6450/Cluster-72560.155923/Cluster-72560.90816/Cluster-35039.0/Cluster-72560.201882/Cluster-72560.164226/Cluster-7…	80	44	36
Biological process	GO:0009835	fruit ripening	81/15288	301/91866	0.269103	4.74514e-06	0.000641346	0.000594418	Cluster-72560.144448/Cluster-72560.220322/Cluster-72560.84080/Cluster-72560.156562/Cluster-72560.268691/Cluster-72560.117864/Cluster-72560.245156/Cluster-72560.267135/Cluster-72560.143856/Cluster-72560.141546/Cluster-72560.163640/Cluster-72560.270224/Cluster-72560.289106/Cluster-72560.72171/Cluster-72560.160451/Cluster-72560.253341/Cluster-72560.128526/Cluster-72560.152233/Cluster-72560.178497/Cl…	81	51	30
Cellular component	GO:0046658	anchored component of plasma membrane	119/16464	459/96473	0.259259	1.10731e-06	0.000658851	0.000624757	Cluster-72560.118957/Cluster-72560.181300/Cluster-72560.172205/Cluster-72560.200091/Cluster-72560.167291/Cluster-72560.164427/Cluster-72560.186579/Cluster-72560.188431/Cluster-72560.209556/Cluster-72560.161286/Cluster-72560.84833/Cluster-72560.173665/Cluster-72560.170686/Cluster-72560.86203/Cluster-72560.153139/Cluster-72560.166783/Cluster-72560.174076/Cluster-72560.143366/Cluster-72560.152264/Cl…	119	55	64
Biological process	GO:0046246	terpene biosynthetic process	31/15288	84/91866	0.369048	6.4069e-06	0.000780095	0.000723014	Cluster-72560.174187/Cluster-72560.126864/Cluster-72560.179903/Cluster-72560.211871/Cluster-72560.211827/Cluster-72560.211722/Cluster-72560.211720/Cluster-72560.111001/Cluster-72560.197064/Cluster-72560.115762/Cluster-72560.124810/Cluster-72560.209738/Cluster-72560.211744/Cluster-72560.147996/Cluster-72560.176132/Cluster-72560.102520/Cluster-72560.175856/Cluster-72560.164188/Cluster-72560.167520/…	31	16	15
Biological process	GO:0009404	toxin metabolic process	53/15288	178/91866	0.297753	9.63143e-06	0.00113362	0.00105067	Cluster-72560.175903/Cluster-72560.179142/Cluster-72560.119520/Cluster-72560.161027/Cluster-72560.193721/Cluster-72560.113660/Cluster-72560.6450/Cluster-72560.155923/Cluster-72560.90816/Cluster-72560.164226/Cluster-72560.174459/Cluster-72560.162079/Cluster-72560.175646/Cluster-72560.160068/Cluster-72560.223146/Cluster-72560.145100/Cluster-72560.217488/Cluster-72560.262013/Cluster-72560.167731/Clu…	53	32	21
Biological process	GO:0009768	photosynthesis, light harvesting in photosystem I	28/15288	74/91866	0.378378	1.02016e-05	0.00116199	0.00107697	Cluster-72560.157519/Cluster-72560.169676/Cluster-72560.254516/Cluster-72560.157204/Cluster-72560.169677/Cluster-72560.164042/Cluster-72560.168657/Cluster-72560.157521/Cluster-72560.175139/Cluster-72560.157206/Cluster-72560.160720/Cluster-72560.219087/Cluster-72560.160617/Cluster-72560.165632/Cluster-72560.165751/Cluster-72560.168652/Cluster-72560.165633/Cluster-72560.168660/Cluster-72560.157203/…	28	27	1
Biological process	GO:0016098	monoterpenoid metabolic process	34/15288	98/91866	0.346939	1.11851e-05	0.00119681	0.00110924	Cluster-72560.263163/Cluster-72560.157573/Cluster-72560.133518/Cluster-72560.258853/Cluster-72560.175150/Cluster-72560.105741/Cluster-72560.81059/Cluster-72560.291799/Cluster-72560.84688/Cluster-72560.78707/Cluster-72560.147383/Cluster-72560.141582/Cluster-72560.159530/Cluster-72560.318809/Cluster-72560.123308/Cluster-72560.271574/Cluster-72560.78702/Cluster-72560.207883/Cluster-72560.188056/Clus…	34	12	22
Biological process	GO:0016099	monoterpenoid biosynthetic process	34/15288	98/91866	0.346939	1.11851e-05	0.00119681	0.00110924	Cluster-72560.263163/Cluster-72560.157573/Cluster-72560.133518/Cluster-72560.258853/Cluster-72560.175150/Cluster-72560.105741/Cluster-72560.81059/Cluster-72560.291799/Cluster-72560.84688/Cluster-72560.78707/Cluster-72560.147383/Cluster-72560.141582/Cluster-72560.159530/Cluster-72560.318809/Cluster-72560.123308/Cluster-72560.271574/Cluster-72560.78702/Cluster-72560.207883/Cluster-72560.188056/Clus…	34	12	22
Cellular component	GO:0000788	nuclear nucleosome	26/16464	63/96473	0.412698	5.22236e-06	0.00143411	0.0013599	Cluster-72560.159294/Cluster-72560.159309/Cluster-72560.159301/Cluster-72560.178578/Cluster-72560.175972/Cluster-72560.143065/Cluster-72560.173148/Cluster-72560.179977/Cluster-72560.172524/Cluster-72560.150196/Cluster-72560.199499/Cluster-72560.171622/Cluster-72560.156498/Cluster-72560.154742/Cluster-72560.142039/Cluster-72560.175969/Cluster-72560.178251/Cluster-72560.174516/Cluster-72560.159293/…	26	24	2
Cellular component	GO:0005811	lipid droplet	39/16464	114/96473	0.342105	7.23079e-06	0.00143411	0.0013599	Cluster-72560.163492/Cluster-72560.159103/Cluster-72560.69117/Cluster-72560.95398/Cluster-72560.164325/Cluster-72560.201747/Cluster-72560.198177/Cluster-72560.187998/Cluster-54301.0/Cluster-72560.241633/Cluster-72560.150231/Cluster-72560.191796/Cluster-72560.155927/Cluster-72560.146491/Cluster-72560.321671/Cluster-72560.162992/Cluster-72560.135705/Cluster-7469.0/Cluster-72560.153433/Cluster-72560…	39	22	17
Biological process	GO:0045492	xylan biosynthetic process	32/15288	91/91866	0.351648	1.46052e-05	0.00151679	0.00140581	Cluster-72560.203025/Cluster-72560.158519/Cluster-72560.196484/Cluster-72560.208991/Cluster-72560.160673/Cluster-72560.164817/Cluster-72560.188918/Cluster-72560.186040/Cluster-72560.185869/Cluster-72560.149581/Cluster-72560.110570/Cluster-72560.168197/Cluster-72560.182700/Cluster-72560.159925/Cluster-72560.105214/Cluster-72560.150061/Cluster-72560.116871/Cluster-72560.173791/Cluster-72560.293641/…	32	19	13
Molecular function	GO:0008184	glycogen phosphorylase activity	17/16861	39/107557	0.435897	3.19707e-05	0.00180661	0.00159751	Cluster-72560.161990/Cluster-72560.165410/Cluster-72560.181008/Cluster-72560.119141/Cluster-72560.326427/Cluster-72560.182893/Cluster-72560.177766/Cluster-72560.136320/Cluster-72560.165411/Cluster-72560.165407/Cluster-72560.150286/Cluster-72560.147342/Cluster-72560.165408/Cluster-10512.0/Cluster-72560.165409/Cluster-72560.269253/Cluster-72560.206749	17	8	9
Molecular function	GO:0102250	linear malto-oligosaccharide phosphorylase activity	17/16861	39/107557	0.435897	3.19707e-05	0.00180661	0.00159751	Cluster-72560.161990/Cluster-72560.165410/Cluster-72560.181008/Cluster-72560.119141/Cluster-72560.326427/Cluster-72560.182893/Cluster-72560.177766/Cluster-72560.136320/Cluster-72560.165411/Cluster-72560.165407/Cluster-72560.150286/Cluster-72560.147342/Cluster-72560.165408/Cluster-10512.0/Cluster-72560.165409/Cluster-72560.269253/Cluster-72560.206749	17	8	9
Molecular function	GO:0102499	SHG alpha-glucan phosphorylase activity	17/16861	39/107557	0.435897	3.19707e-05	0.00180661	0.00159751	Cluster-72560.161990/Cluster-72560.165410/Cluster-72560.181008/Cluster-72560.119141/Cluster-72560.326427/Cluster-72560.182893/Cluster-72560.177766/Cluster-72560.136320/Cluster-72560.165411/Cluster-72560.165407/Cluster-72560.150286/Cluster-72560.147342/Cluster-72560.165408/Cluster-10512.0/Cluster-72560.165409/Cluster-72560.269253/Cluster-72560.206749	17	8	9
Molecular function	GO:0102406	omega-hydroxypalmitate O-sinapoyl transferase activity	19/16861	46/107557	0.413043	2.80917e-05	0.00180661	0.00159751	Cluster-72560.138147/Cluster-72560.196954/Cluster-72560.133434/Cluster-72560.152884/Cluster-72560.41475/Cluster-72560.182638/Cluster-72560.196950/Cluster-72560.190917/Cluster-72560.92351/Cluster-72560.100924/Cluster-72560.143325/Cluster-72560.190257/Cluster-72560.262112/Cluster-72560.12927/Cluster-72560.77211/Cluster-72560.88535/Cluster-72560.322148/Cluster-69117.0/Cluster-72560.283731	19	12	7
Molecular function	GO:0004645	phosphorylase activity	21/16861	54/107557	0.388889	3.22237e-05	0.00180661	0.00159751	Cluster-72560.161990/Cluster-72560.165410/Cluster-72560.181008/Cluster-72560.119141/Cluster-72560.171569/Cluster-72560.326427/Cluster-72560.182893/Cluster-72560.177766/Cluster-72560.136320/Cluster-72560.165411/Cluster-72560.165407/Cluster-72560.150286/Cluster-72560.147342/Cluster-72560.165408/Cluster-10512.0/Cluster-72560.165409/Cluster-72560.269253/Cluster-72560.163539/Cluster-72560.206749/Clust…	21	10	11
Cellular component	GO:0009530	primary cell wall	14/16464	25/96473	0.56	1.18228e-05	0.00175864	0.00166763	Cluster-72560.151609/Cluster-72560.181246/Cluster-72560.175795/Cluster-72560.151608/Cluster-72560.145705/Cluster-72560.151612/Cluster-72560.151610/Cluster-72560.132552/Cluster-72560.128324/Cluster-72560.212564/Cluster-72560.201531/Cluster-72560.112707/Cluster-72560.192466/Cluster-72560.208554	14	5	9
Cellular component	GO:0042788	polysomal ribosome	108/16464	430/96473	0.251163	1.50179e-05	0.00178713	0.00169465	Cluster-72560.168027/Cluster-72560.170153/Cluster-72560.164546/Cluster-72560.156410/Cluster-72560.157091/Cluster-72560.157791/Cluster-72560.179800/Cluster-72560.34091/Cluster-72560.153817/Cluster-72560.161404/Cluster-72560.124704/Cluster-72560.170010/Cluster-72560.157792/Cluster-72560.42631/Cluster-72560.5650/Cluster-72560.159775/Cluster-72560.65548/Cluster-72560.162468/Cluster-72560.92725/Cluste…	108	98	10
Biological process	GO:0009742	brassinosteroid mediated signaling pathway	93/15288	370/91866	0.251351	2.03836e-05	0.0018455	0.00171047	Cluster-72560.152682/Cluster-72560.117076/Cluster-72560.184622/Cluster-72560.180528/Cluster-72560.177757/Cluster-72560.242728/Cluster-72560.124510/Cluster-72560.167272/Cluster-72560.69734/Cluster-72560.172654/Cluster-72560.187785/Cluster-72560.155766/Cluster-72560.240504/Cluster-72560.110695/Cluster-72560.155495/Cluster-72560.162319/Cluster-72560.127440/Cluster-72560.213849/Cluster-72560.172579/C…	93	60	33
Biological process	GO:0043401	steroid hormone mediated signaling pathway	93/15288	370/91866	0.251351	2.03836e-05	0.0018455	0.00171047	Cluster-72560.152682/Cluster-72560.117076/Cluster-72560.184622/Cluster-72560.180528/Cluster-72560.177757/Cluster-72560.242728/Cluster-72560.124510/Cluster-72560.167272/Cluster-72560.69734/Cluster-72560.172654/Cluster-72560.187785/Cluster-72560.155766/Cluster-72560.240504/Cluster-72560.110695/Cluster-72560.155495/Cluster-72560.162319/Cluster-72560.127440/Cluster-72560.213849/Cluster-72560.172579/C…	93	60	33
Biological process	GO:0048545	response to steroid hormone	93/15288	370/91866	0.251351	2.03836e-05	0.0018455	0.00171047	Cluster-72560.152682/Cluster-72560.117076/Cluster-72560.184622/Cluster-72560.180528/Cluster-72560.177757/Cluster-72560.242728/Cluster-72560.124510/Cluster-72560.167272/Cluster-72560.69734/Cluster-72560.172654/Cluster-72560.187785/Cluster-72560.155766/Cluster-72560.240504/Cluster-72560.110695/Cluster-72560.155495/Cluster-72560.162319/Cluster-72560.127440/Cluster-72560.213849/Cluster-72560.172579/C…	93	60	33
Biological process	GO:0071367	cellular response to brassinosteroid stimulus	93/15288	370/91866	0.251351	2.03836e-05	0.0018455	0.00171047	Cluster-72560.152682/Cluster-72560.117076/Cluster-72560.184622/Cluster-72560.180528/Cluster-72560.177757/Cluster-72560.242728/Cluster-72560.124510/Cluster-72560.167272/Cluster-72560.69734/Cluster-72560.172654/Cluster-72560.187785/Cluster-72560.155766/Cluster-72560.240504/Cluster-72560.110695/Cluster-72560.155495/Cluster-72560.162319/Cluster-72560.127440/Cluster-72560.213849/Cluster-72560.172579/C…	93	60	33
Biological process	GO:0071383	cellular response to steroid hormone stimulus	93/15288	370/91866	0.251351	2.03836e-05	0.0018455	0.00171047	Cluster-72560.152682/Cluster-72560.117076/Cluster-72560.184622/Cluster-72560.180528/Cluster-72560.177757/Cluster-72560.242728/Cluster-72560.124510/Cluster-72560.167272/Cluster-72560.69734/Cluster-72560.172654/Cluster-72560.187785/Cluster-72560.155766/Cluster-72560.240504/Cluster-72560.110695/Cluster-72560.155495/Cluster-72560.162319/Cluster-72560.127440/Cluster-72560.213849/Cluster-72560.172579/C…	93	60	33
Molecular function	GO:0016628	oxidoreductase activity, acting on the CH-CH group of donors, NAD or NADP as acceptor	75/16861	306/107557	0.245098	4.05033e-05	0.00219984	0.00194522	Cluster-72560.257308/Cluster-72560.171406/Cluster-72560.111209/Cluster-72560.35495/Cluster-72560.123925/Cluster-72560.178715/Cluster-72560.116788/Cluster-72560.85916/Cluster-72560.186285/Cluster-72560.163926/Cluster-72560.294701/Cluster-72560.57252/Cluster-72560.162786/Cluster-72560.220210/Cluster-72560.260073/Cluster-72560.88282/Cluster-72560.230129/Cluster-72560.103530/Cluster-72560.171404/Clus…	75	33	42
Molecular function	GO:0008843	endochitinase activity	12/16861	23/107557	0.521739	5.37717e-05	0.00270987	0.00239623	Cluster-72560.24638/Cluster-72560.206027/Cluster-72560.11284/Cluster-72560.60941/Cluster-74122.1/Cluster-72560.75525/Cluster-72560.135842/Cluster-12021.0/Cluster-8313.0/Cluster-8314.0/Cluster-72560.115320/Cluster-72560.280984	12	9	3
Molecular function	GO:0035885	exochitinase activity	12/16861	23/107557	0.521739	5.37717e-05	0.00270987	0.00239623	Cluster-72560.24638/Cluster-72560.206027/Cluster-72560.11284/Cluster-72560.60941/Cluster-74122.1/Cluster-72560.75525/Cluster-72560.135842/Cluster-12021.0/Cluster-8313.0/Cluster-8314.0/Cluster-72560.115320/Cluster-72560.280984	12	9	3
Molecular function	GO:0080044	quercetin 7-O-glucosyltransferase activity	79/16861	329/107557	0.240122	5.45716e-05	0.00270987	0.00239623	Cluster-72560.247742/Cluster-72560.139829/Cluster-72560.255496/Cluster-72560.138960/Cluster-72560.131849/Cluster-72560.152431/Cluster-72560.118172/Cluster-72560.194340/Cluster-72560.213575/Cluster-72560.185238/Cluster-72560.46798/Cluster-72560.201448/Cluster-72560.253621/Cluster-72560.8735/Cluster-72560.152428/Cluster-72560.183236/Cluster-72560.63659/Cluster-72560.190949/Cluster-72560.188765/Clus…	79	38	41
Biological process	GO:0031497	chromatin assembly	74/15288	282/91866	0.262411	2.98417e-05	0.00263427	0.00244152	Cluster-72560.159294/Cluster-72560.159309/Cluster-72560.159992/Cluster-72560.171786/Cluster-72560.159301/Cluster-72560.178578/Cluster-72560.186155/Cluster-72560.187763/Cluster-72560.175972/Cluster-72560.143065/Cluster-72560.173148/Cluster-72560.181701/Cluster-72560.154740/Cluster-72560.179977/Cluster-72560.118830/Cluster-72560.172524/Cluster-72560.150196/Cluster-72560.199499/Cluster-72560.123571/…	74	65	9
Biological process	GO:0080167	response to karrikin	102/15288	419/91866	0.243437	3.44929e-05	0.00297059	0.00275323	Cluster-72560.236377/Cluster-72560.131330/Cluster-72560.224453/Cluster-72560.170561/Cluster-72560.168586/Cluster-72560.189088/Cluster-72560.189970/Cluster-72560.175215/Cluster-72560.185196/Cluster-72560.174261/Cluster-72560.172021/Cluster-72560.140964/Cluster-72560.148868/Cluster-38480.0/Cluster-72560.171508/Cluster-72560.162899/Cluster-72560.196999/Cluster-72560.172399/Cluster-72560.172586/Clust…	102	53	49
Molecular function	GO:0016722	oxidoreductase activity, oxidizing metal ions	82/16861	346/107557	0.236994	6.47632e-05	0.00312662	0.00276474	Cluster-72560.155329/Cluster-72560.155323/Cluster-72560.228454/Cluster-72560.159244/Cluster-72560.126197/Cluster-72560.178070/Cluster-72560.100212/Cluster-72560.119471/Cluster-72560.312249/Cluster-72560.186226/Cluster-72560.155327/Cluster-72560.105421/Cluster-72560.164549/Cluster-72560.194859/Cluster-72560.189359/Cluster-72560.146120/Cluster-72560.259321/Cluster-72560.197618/Cluster-72560.272402/…	82	43	39
Molecular function	GO:0016411	acylglycerol O-acyltransferase activity	54/16861	206/107557	0.262136	7.08377e-05	0.00332746	0.00294233	Cluster-72560.163492/Cluster-72560.170411/Cluster-72560.136700/Cluster-72560.155344/Cluster-72560.217237/Cluster-72560.156321/Cluster-72560.120338/Cluster-72560.198177/Cluster-72560.280827/Cluster-72560.149187/Cluster-72560.160202/Cluster-72560.162992/Cluster-72560.179457/Cluster-72560.165255/Cluster-72560.166329/Cluster-72560.182379/Cluster-72560.166874/Cluster-72560.164599/Cluster-72560.275511/…	54	31	23
Molecular function	GO:0010334	sesquiterpene synthase activity	25/16861	73/107557	0.342466	7.3497e-05	0.00336152	0.00297245	Cluster-72560.174187/Cluster-72560.179903/Cluster-72560.211827/Cluster-72560.111001/Cluster-72560.124810/Cluster-72560.239575/Cluster-72560.209738/Cluster-72560.122465/Cluster-72560.314405/Cluster-72560.103623/Cluster-72560.193746/Cluster-72560.102520/Cluster-72560.167349/Cluster-72560.314407/Cluster-72560.167520/Cluster-72560.125385/Cluster-72560.314408/Cluster-72560.235308/Cluster-72560.173035/…	25	17	8
Biological process	GO:0009809	lignin biosynthetic process	112/15288	470/91866	0.238298	3.9265e-05	0.00330107	0.00305952	Cluster-72560.161302/Cluster-72560.170411/Cluster-72560.255496/Cluster-72560.167155/Cluster-72560.213749/Cluster-72560.228454/Cluster-72560.102305/Cluster-72560.172713/Cluster-72560.151526/Cluster-72560.152991/Cluster-72560.156083/Cluster-72560.178070/Cluster-72560.176015/Cluster-72560.152252/Cluster-72560.132556/Cluster-72560.170927/Cluster-72560.150260/Cluster-72560.251889/Cluster-72560.261476/…	112	75	37
Biological process	GO:0010413	glucuronoxylan metabolic process	21/15288	52/91866	0.403846	4.11454e-05	0.00330192	0.00306032	Cluster-72560.158519/Cluster-72560.196484/Cluster-72560.208991/Cluster-72560.160673/Cluster-72560.164817/Cluster-72560.188918/Cluster-72560.186040/Cluster-72560.149581/Cluster-72560.168197/Cluster-72560.182700/Cluster-72560.159925/Cluster-72560.105214/Cluster-72560.150061/Cluster-72560.116871/Cluster-72560.144941/Cluster-72560.1577/Cluster-72560.160671/Cluster-72560.187536/Cluster-72560.185373/Cl…	21	10	11
Biological process	GO:0010417	glucuronoxylan biosynthetic process	21/15288	52/91866	0.403846	4.11454e-05	0.00330192	0.00306032	Cluster-72560.158519/Cluster-72560.196484/Cluster-72560.208991/Cluster-72560.160673/Cluster-72560.164817/Cluster-72560.188918/Cluster-72560.186040/Cluster-72560.149581/Cluster-72560.168197/Cluster-72560.182700/Cluster-72560.159925/Cluster-72560.105214/Cluster-72560.150061/Cluster-72560.116871/Cluster-72560.144941/Cluster-72560.1577/Cluster-72560.160671/Cluster-72560.187536/Cluster-72560.185373/Cl…	21	10	11
Molecular function	GO:0080043	quercetin 3-O-glucosyltransferase activity	79/16861	333/107557	0.237237	8.37705e-05	0.00373316	0.00330108	Cluster-72560.247742/Cluster-72560.139829/Cluster-72560.255496/Cluster-72560.138960/Cluster-72560.131849/Cluster-72560.152431/Cluster-72560.118172/Cluster-72560.194340/Cluster-72560.213575/Cluster-72560.185238/Cluster-72560.46798/Cluster-72560.201448/Cluster-72560.253621/Cluster-72560.8735/Cluster-72560.152428/Cluster-72560.183236/Cluster-72560.63659/Cluster-72560.190949/Cluster-72560.188765/Clus…	79	38	41
Biological process	GO:0009820	alkaloid metabolic process	76/15288	295/91866	0.257627	4.59425e-05	0.00360495	0.00334117	Cluster-72560.215709/Cluster-72560.95293/Cluster-72560.118011/Cluster-72560.234167/Cluster-72560.297198/Cluster-51799.0/Cluster-72560.50687/Cluster-72560.61280/Cluster-72560.245560/Cluster-72560.107130/Cluster-72560.251719/Cluster-72560.89659/Cluster-72560.245561/Cluster-72560.263614/Cluster-72560.179726/Cluster-72560.150345/Cluster-72560.144563/Cluster-72560.157098/Cluster-72560.156104/Cluster-7…	76	42	34
Molecular function	GO:0016892	endoribonuclease activity, producing 3'-phosphomonoesters	24/16861	70/107557	0.342857	9.9493e-05	0.00432297	0.00382263	Cluster-72560.148163/Cluster-72560.162380/Cluster-72560.157186/Cluster-72560.167249/Cluster-72560.167248/Cluster-72560.167253/Cluster-72560.167250/Cluster-72560.89691/Cluster-72560.167256/Cluster-72560.120376/Cluster-72560.179238/Cluster-72560.125276/Cluster-72560.178148/Cluster-72560.178896/Cluster-72560.173061/Cluster-72560.137139/Cluster-72560.162381/Cluster-72560.204908/Cluster-72560.217004/C…	24	17	7
Molecular function	GO:0046593	mandelonitrile lyase activity	18/16861	46/107557	0.391304	0.000105628	0.00447759	0.00395935	Cluster-72560.176728/Cluster-72560.79548/Cluster-72560.306865/Cluster-72560.136105/Cluster-72560.172758/Cluster-72560.165026/Cluster-72560.176999/Cluster-72560.118522/Cluster-72560.144566/Cluster-8357.0/Cluster-72560.136106/Cluster-72560.612/Cluster-72560.48202/Cluster-72560.136104/Cluster-72560.244825/Cluster-72560.146229/Cluster-72560.77823/Cluster-63487.0	18	17	1
Molecular function	GO:0042285	xylosyltransferase activity	30/16861	97/107557	0.309278	0.000127491	0.00515301	0.0045566	Cluster-72560.161786/Cluster-72560.158519/Cluster-72560.196484/Cluster-72560.183795/Cluster-72560.168046/Cluster-45341.0/Cluster-72560.149581/Cluster-72560.160097/Cluster-72560.160098/Cluster-72560.150061/Cluster-72560.231640/Cluster-72560.112491/Cluster-72560.128479/Cluster-72560.178245/Cluster-72560.188980/Cluster-72560.150651/Cluster-72560.183545/Cluster-72560.271790/Cluster-72560.211314/Clust…	30	18	12
Molecular function	GO:0016168	chlorophyll binding	58/16861	230/107557	0.252174	0.000124925	0.00515301	0.0045566	Cluster-72560.161552/Cluster-72560.157519/Cluster-72560.169676/Cluster-72560.254516/Cluster-72560.157204/Cluster-72560.169677/Cluster-72560.181188/Cluster-72560.168649/Cluster-72560.164042/Cluster-72560.151094/Cluster-72560.168657/Cluster-72560.160615/Cluster-72560.157521/Cluster-72560.165631/Cluster-72560.175139/Cluster-72560.157206/Cluster-72560.160720/Cluster-72560.219087/Cluster-72560.160617/…	58	51	7
Biological process	GO:0006879	cellular iron ion homeostasis	39/15288	127/91866	0.307087	6.43699e-05	0.00494109	0.00457954	Cluster-72560.308247/Cluster-72560.175617/Cluster-72560.163920/Cluster-72560.165362/Cluster-72560.159244/Cluster-72560.126197/Cluster-72560.143607/Cluster-72560.312249/Cluster-72560.120143/Cluster-72560.105421/Cluster-72560.168864/Cluster-72560.124293/Cluster-72560.162850/Cluster-72560.139941/Cluster-72560.31791/Cluster-72560.179071/Cluster-72560.168764/Cluster-37691.0/Cluster-72560.267288/Cluste…	39	29	10
Biological process	GO:0006022	aminoglycan metabolic process	48/15288	167/91866	0.287425	6.59036e-05	0.00495119	0.0045889	Cluster-72560.118655/Cluster-72560.171723/Cluster-72560.213618/Cluster-72560.24638/Cluster-72560.173455/Cluster-72560.120344/Cluster-72560.251351/Cluster-72560.108063/Cluster-72560.77906/Cluster-72560.103596/Cluster-72560.206027/Cluster-72560.87460/Cluster-72560.91757/Cluster-72560.306573/Cluster-61045.0/Cluster-72560.11284/Cluster-72560.47560/Cluster-72560.176544/Cluster-72560.60941/Cluster-7412…	48	28	20
Cellular component	GO:0042807	central vacuole	12/16464	22/96473	0.545455	7.16282e-05	0.00495031	0.00469414	Cluster-72560.170797/Cluster-72560.168187/Cluster-72560.163006/Cluster-42104.0/Cluster-72560.165835/Cluster-72560.229877/Cluster-72560.38254/Cluster-45950.0/Cluster-72560.145725/Cluster-72560.190186/Cluster-72560.118437/Cluster-72560.194815	12	3	9
Cellular component	GO:0005861	troponin complex	13/16464	26/96473	0.5	0.000116478	0.00495031	0.00469414	Cluster-72560.124145/Cluster-72560.247709/Cluster-72560.79904/Cluster-72560.251219/Cluster-72560.124144/Cluster-72560.124143/Cluster-72560.48501/Cluster-72560.244908/Cluster-72560.325632/Cluster-50253.0/Cluster-72560.244907/Cluster-72560.330760/Cluster-53798.0	13	13	0
Cellular component	GO:0005865	striated muscle thin filament	13/16464	26/96473	0.5	0.000116478	0.00495031	0.00469414	Cluster-72560.124145/Cluster-72560.247709/Cluster-72560.79904/Cluster-72560.251219/Cluster-72560.124144/Cluster-72560.124143/Cluster-72560.48501/Cluster-72560.244908/Cluster-72560.325632/Cluster-50253.0/Cluster-72560.244907/Cluster-72560.330760/Cluster-53798.0	13	13	0
Cellular component	GO:0030016	myofibril	13/16464	26/96473	0.5	0.000116478	0.00495031	0.00469414	Cluster-72560.124145/Cluster-72560.247709/Cluster-72560.79904/Cluster-72560.251219/Cluster-72560.124144/Cluster-72560.124143/Cluster-72560.48501/Cluster-72560.244908/Cluster-72560.325632/Cluster-50253.0/Cluster-72560.244907/Cluster-72560.330760/Cluster-53798.0	13	13	0
Cellular component	GO:0030017	sarcomere	13/16464	26/96473	0.5	0.000116478	0.00495031	0.00469414	Cluster-72560.124145/Cluster-72560.247709/Cluster-72560.79904/Cluster-72560.251219/Cluster-72560.124144/Cluster-72560.124143/Cluster-72560.48501/Cluster-72560.244908/Cluster-72560.325632/Cluster-50253.0/Cluster-72560.244907/Cluster-72560.330760/Cluster-53798.0	13	13	0
Cellular component	GO:0036379	myofilament	13/16464	26/96473	0.5	0.000116478	0.00495031	0.00469414	Cluster-72560.124145/Cluster-72560.247709/Cluster-72560.79904/Cluster-72560.251219/Cluster-72560.124144/Cluster-72560.124143/Cluster-72560.48501/Cluster-72560.244908/Cluster-72560.325632/Cluster-50253.0/Cluster-72560.244907/Cluster-72560.330760/Cluster-53798.0	13	13	0
Cellular component	GO:0043292	contractile fiber	13/16464	26/96473	0.5	0.000116478	0.00495031	0.00469414	Cluster-72560.124145/Cluster-72560.247709/Cluster-72560.79904/Cluster-72560.251219/Cluster-72560.124144/Cluster-72560.124143/Cluster-72560.48501/Cluster-72560.244908/Cluster-72560.325632/Cluster-50253.0/Cluster-72560.244907/Cluster-72560.330760/Cluster-53798.0	13	13	0
Cellular component	GO:0044449	contractile fiber part	13/16464	26/96473	0.5	0.000116478	0.00495031	0.00469414	Cluster-72560.124145/Cluster-72560.247709/Cluster-72560.79904/Cluster-72560.251219/Cluster-72560.124144/Cluster-72560.124143/Cluster-72560.48501/Cluster-72560.244908/Cluster-72560.325632/Cluster-50253.0/Cluster-72560.244907/Cluster-72560.330760/Cluster-53798.0	13	13	0
Cellular component	GO:0009522	photosystem I	59/16464	215/96473	0.274419	9.59886e-05	0.00495031	0.00469414	Cluster-72560.161552/Cluster-72560.157519/Cluster-72560.169676/Cluster-72560.254516/Cluster-72560.163905/Cluster-72560.157204/Cluster-72560.169677/Cluster-72560.168649/Cluster-72560.151094/Cluster-72560.168657/Cluster-72560.160615/Cluster-72560.157521/Cluster-72560.165631/Cluster-72560.175139/Cluster-72560.131490/Cluster-72560.164469/Cluster-72560.157206/Cluster-72560.160720/Cluster-72560.219087/…	59	54	5
Molecular function	GO:0016682	oxidoreductase activity, acting on diphenols and related substances as donors, oxygen as acceptor	81/16861	349/107557	0.232092	0.000148871	0.00588041	0.00519981	Cluster-72560.155329/Cluster-72560.158730/Cluster-72560.155323/Cluster-72560.173339/Cluster-72560.228454/Cluster-72560.152362/Cluster-72560.68075/Cluster-72560.152357/Cluster-72560.124585/Cluster-72560.201577/Cluster-36913.0/Cluster-72560.178070/Cluster-72560.100212/Cluster-72560.72515/Cluster-72560.213311/Cluster-72560.119471/Cluster-72560.186226/Cluster-72560.155327/Cluster-72560.152361/Cluster…	81	38	43
Molecular function	GO:0050734	hydroxycinnamoyltransferase activity	25/16861	76/107557	0.328947	0.000153488	0.00592806	0.00524194	Cluster-72560.138147/Cluster-72560.196954/Cluster-72560.133434/Cluster-72560.152884/Cluster-72560.168126/Cluster-72560.41475/Cluster-72560.182638/Cluster-72560.196950/Cluster-72560.190917/Cluster-72560.92351/Cluster-72560.100924/Cluster-72560.153165/Cluster-72560.143325/Cluster-72560.119743/Cluster-72560.190257/Cluster-72560.180075/Cluster-72560.262112/Cluster-72560.12927/Cluster-72560.192087/Clu…	25	16	9
Molecular function	GO:0004197	cysteine-type endopeptidase activity	72/16861	304/107557	0.236842	0.000176082	0.00665283	0.00588283	Cluster-72560.162773/Cluster-72560.247161/Cluster-72560.202924/Cluster-72560.119270/Cluster-72560.207199/Cluster-72560.222063/Cluster-72560.257003/Cluster-72560.244059/Cluster-72560.170674/Cluster-72560.195138/Cluster-57832.0/Cluster-72560.109509/Cluster-72560.296454/Cluster-72560.246034/Cluster-72560.131591/Cluster-72560.296453/Cluster-72560.189653/Cluster-72560.176137/Cluster-72560.202585/Clust…	72	45	27
Biological process	GO:0051761	sesquiterpene metabolic process	13/15288	26/91866	0.5	8.91184e-05	0.00642198	0.00595207	Cluster-72560.174187/Cluster-72560.179903/Cluster-72560.211827/Cluster-72560.111001/Cluster-72560.124810/Cluster-72560.209738/Cluster-72560.102520/Cluster-72560.167520/Cluster-72560.235308/Cluster-72560.179357/Cluster-72560.180621/Cluster-72560.87456/Cluster-72560.144285	13	6	7
Biological process	GO:0051762	sesquiterpene biosynthetic process	13/15288	26/91866	0.5	8.91184e-05	0.00642198	0.00595207	Cluster-72560.174187/Cluster-72560.179903/Cluster-72560.211827/Cluster-72560.111001/Cluster-72560.124810/Cluster-72560.209738/Cluster-72560.102520/Cluster-72560.167520/Cluster-72560.235308/Cluster-72560.179357/Cluster-72560.180621/Cluster-72560.87456/Cluster-72560.144285	13	6	7
Molecular function	GO:0019863	IgE binding	22/16861	64/107557	0.34375	0.000182688	0.00675555	0.00597366	Cluster-72560.214135/Cluster-72560.176080/Cluster-72560.98762/Cluster-72560.282817/Cluster-72560.233189/Cluster-72560.282814/Cluster-72560.163116/Cluster-72560.224295/Cluster-72560.157762/Cluster-72560.157761/Cluster-72560.220794/Cluster-72560.124776/Cluster-72560.134513/Cluster-72560.258777/Cluster-296.0/Cluster-72560.163106/Cluster-72560.163117/Cluster-72560.163102/Cluster-72560.90150/Cluster-7…	22	9	13
Molecular function	GO:0004758	serine C-palmitoyltransferase activity	13/16861	29/107557	0.448276	0.000192385	0.00682379	0.006034	Cluster-72560.135565/Cluster-72560.113360/Cluster-72560.228751/Cluster-72560.185718/Cluster-72560.320808/Cluster-72560.164075/Cluster-23203.0/Cluster-23496.1/Cluster-72560.183542/Cluster-72560.181145/Cluster-72560.186784/Cluster-72560.123846/Cluster-72560.179975	13	7	6
Molecular function	GO:0016454	C-palmitoyltransferase activity	13/16861	29/107557	0.448276	0.000192385	0.00682379	0.006034	Cluster-72560.135565/Cluster-72560.113360/Cluster-72560.228751/Cluster-72560.185718/Cluster-72560.320808/Cluster-72560.164075/Cluster-23203.0/Cluster-23496.1/Cluster-72560.183542/Cluster-72560.181145/Cluster-72560.186784/Cluster-72560.123846/Cluster-72560.179975	13	7	6
Molecular function	GO:0016679	oxidoreductase activity, acting on diphenols and related substances as donors	97/16861	437/107557	0.221968	0.000206483	0.00717734	0.00634663	Cluster-72560.155329/Cluster-72560.158730/Cluster-72560.155323/Cluster-72560.173339/Cluster-72560.228454/Cluster-72560.152362/Cluster-72560.68075/Cluster-72560.152357/Cluster-72560.124585/Cluster-72560.201577/Cluster-36913.0/Cluster-72560.178070/Cluster-72560.100212/Cluster-72560.80869/Cluster-72560.72515/Cluster-72560.213311/Cluster-72560.119471/Cluster-72560.186226/Cluster-72560.155327/Cluster-…	97	45	52
Biological process	GO:0006333	chromatin assembly or disassembly	79/15288	316/91866	0.25	9.7787e-05	0.00690572	0.00640042	Cluster-72560.159294/Cluster-72560.159309/Cluster-72560.159992/Cluster-72560.171786/Cluster-72560.159301/Cluster-72560.178578/Cluster-72560.186155/Cluster-72560.187763/Cluster-72560.175972/Cluster-72560.143065/Cluster-72560.173148/Cluster-72560.181701/Cluster-72560.154740/Cluster-72560.179977/Cluster-72560.118830/Cluster-72560.172524/Cluster-72560.150196/Cluster-72560.199499/Cluster-72560.123571/…	79	67	12
Biological process	GO:0002181	cytoplasmic translation	93/15288	387/91866	0.24031	0.00012131	0.00839896	0.00778439	Cluster-72560.157091/Cluster-72560.170568/Cluster-72560.141721/Cluster-72560.214979/Cluster-72560.145939/Cluster-72560.186995/Cluster-72560.161404/Cluster-72560.156728/Cluster-72560.159775/Cluster-72560.162468/Cluster-72560.92725/Cluster-72560.179254/Cluster-72560.150558/Cluster-72560.105/Cluster-72560.174836/Cluster-72560.204201/Cluster-72560.249712/Cluster-72560.173463/Cluster-72560.317952/Clus…	93	85	8
Molecular function	GO:0008810	cellulase activity	39/16861	143/107557	0.272727	0.00028081	0.00956956	0.00846197	Cluster-72560.158095/Cluster-72560.180181/Cluster-72560.173598/Cluster-72560.168308/Cluster-72560.81426/Cluster-63922.1/Cluster-72560.227419/Cluster-72560.173879/Cluster-72560.210888/Cluster-72560.221612/Cluster-72560.148138/Cluster-72560.270224/Cluster-72560.248702/Cluster-72560.111895/Cluster-72560.215254/Cluster-72560.48345/Cluster-72560.282715/Cluster-72560.71169/Cluster-72560.176817/Cluster-…	39	25	14
Molecular function	GO:0003839	gamma-glutamylcyclotransferase activity	11/16861	23/107557	0.478261	0.00029889	0.00988493	0.00874084	Cluster-72560.168414/Cluster-72560.168026/Cluster-72560.314759/Cluster-72560.13795/Cluster-72560.212561/Cluster-72560.168411/Cluster-72560.175825/Cluster-72560.168413/Cluster-72560.111133/Cluster-72560.129796/Cluster-72560.103602	11	6	5
Molecular function	GO:0019865	immunoglobulin binding	22/16861	66/107557	0.333333	0.000301439	0.00988493	0.00874084	Cluster-72560.214135/Cluster-72560.176080/Cluster-72560.98762/Cluster-72560.282817/Cluster-72560.233189/Cluster-72560.282814/Cluster-72560.163116/Cluster-72560.224295/Cluster-72560.157762/Cluster-72560.157761/Cluster-72560.220794/Cluster-72560.124776/Cluster-72560.134513/Cluster-72560.258777/Cluster-296.0/Cluster-72560.163106/Cluster-72560.163117/Cluster-72560.163102/Cluster-72560.90150/Cluster-7…	22	9	13
Biological process	GO:0006323	DNA packaging	91/15288	379/91866	0.240106	0.000146816	0.00981873	0.00910028	Cluster-72560.159294/Cluster-72560.159309/Cluster-72560.159992/Cluster-72560.171786/Cluster-72560.159301/Cluster-72560.178578/Cluster-72560.186155/Cluster-72560.187763/Cluster-72560.175972/Cluster-72560.143065/Cluster-72560.173148/Cluster-72560.181701/Cluster-72560.154740/Cluster-72560.179977/Cluster-72560.118830/Cluster-72560.237076/Cluster-72560.103167/Cluster-72560.194713/Cluster-72560.172524/…	91	79	12
Biological process	GO:0044247	cellular polysaccharide catabolic process	97/15288	409/91866	0.237164	0.000147378	0.00981873	0.00910028	Cluster-72560.158095/Cluster-72560.180181/Cluster-72560.114688/Cluster-72560.173598/Cluster-72560.168308/Cluster-72560.307051/Cluster-72560.81426/Cluster-72560.69169/Cluster-72560.177467/Cluster-63922.1/Cluster-72560.227419/Cluster-72560.170995/Cluster-72560.173879/Cluster-72560.116804/Cluster-72560.183252/Cluster-72560.123450/Cluster-72560.124434/Cluster-72560.164282/Cluster-72560.221612/Cluster…	97	43	54
Molecular function	GO:0070524	11-beta-hydroxysteroid dehydrogenase (NADP+) activity	14/16861	34/107557	0.411765	0.000326661	0.0105137	0.0092968	Cluster-72560.201747/Cluster-72560.191796/Cluster-72560.146491/Cluster-72560.321671/Cluster-72560.153433/Cluster-72560.178355/Cluster-72560.62237/Cluster-72560.153432/Cluster-72560.321361/Cluster-72560.113097/Cluster-72560.150617/Cluster-72560.150618/Cluster-72560.238997/Cluster-72560.157268	14	14	0
Molecular function	GO:0016629	12-oxophytodienoate reductase activity	20/16861	58/107557	0.344828	0.000336476	0.0106326	0.00940201	Cluster-72560.171406/Cluster-72560.116788/Cluster-72560.186285/Cluster-72560.162786/Cluster-72560.230129/Cluster-72560.171404/Cluster-72560.121091/Cluster-72560.185640/Cluster-72560.173280/Cluster-72560.178779/Cluster-72560.134809/Cluster-72560.171405/Cluster-72560.166590/Cluster-72560.146298/Cluster-72560.135019/Cluster-72560.178778/Cluster-72560.143851/Cluster-72560.115697/Cluster-72560.115698/…	20	8	12
Molecular function	GO:0004365	glyceraldehyde-3-phosphate dehydrogenase (NAD+) (phosphorylating) activity	19/16861	54/107557	0.351852	0.000350379	0.0108743	0.00961567	Cluster-31132.0/Cluster-72560.105211/Cluster-72560.105210/Cluster-72560.184724/Cluster-72560.173013/Cluster-72560.172403/Cluster-72560.228814/Cluster-72560.209680/Cluster-72560.193894/Cluster-72560.147706/Cluster-72560.209739/Cluster-72560.132186/Cluster-22291.0/Cluster-72560.131606/Cluster-72560.184821/Cluster-72560.166238/Cluster-58121.0/Cluster-72560.209681/Cluster-51886.0	19	11	8
Biological process	GO:0006268	DNA unwinding involved in DNA replication	9/15288	15/91866	0.6	0.000185713	0.0117099	0.010853	Cluster-72560.200370/Cluster-72560.148233/Cluster-72560.158583/Cluster-72560.155707/Cluster-72560.221401/Cluster-72560.90801/Cluster-72560.143884/Cluster-72560.144576/Cluster-72560.245450	9	6	3
Biological process	GO:0043434	response to peptide hormone	11/15288	21/91866	0.52381	0.000184316	0.0117099	0.010853	Cluster-72560.155923/Cluster-72560.160068/Cluster-72560.217488/Cluster-72560.98618/Cluster-72560.155920/Cluster-72560.230898/Cluster-72560.139976/Cluster-72560.155921/Cluster-72560.179836/Cluster-72560.206391/Cluster-72560.108818	11	7	4
Biological process	GO:0060416	response to growth hormone	11/15288	21/91866	0.52381	0.000184316	0.0117099	0.010853	Cluster-72560.155923/Cluster-72560.160068/Cluster-72560.217488/Cluster-72560.98618/Cluster-72560.155920/Cluster-72560.230898/Cluster-72560.139976/Cluster-72560.155921/Cluster-72560.179836/Cluster-72560.206391/Cluster-72560.108818	11	7	4
Molecular function	GO:0004650	polygalacturonase activity	78/16861	344/107557	0.226744	0.000414354	0.0126342	0.0111719	Cluster-72560.171151/Cluster-72560.218944/Cluster-72560.279042/Cluster-72560.183152/Cluster-72560.116026/Cluster-72560.214135/Cluster-72560.176080/Cluster-72560.102530/Cluster-72560.245156/Cluster-72560.98762/Cluster-72560.148254/Cluster-72560.271161/Cluster-72560.282817/Cluster-72560.156699/Cluster-72560.178398/Cluster-72560.174548/Cluster-72560.92528/Cluster-72560.68923/Cluster-72560.149964/Clu…	78	49	29
Biological process	GO:0010565	regulation of cellular ketone metabolic process	91/15288	382/91866	0.23822	0.000196131	0.0121498	0.0112608	Cluster-72560.130248/Cluster-72560.184622/Cluster-72560.180528/Cluster-72560.171327/Cluster-72560.145539/Cluster-72560.128046/Cluster-37718.0/Cluster-72560.171723/Cluster-72560.137233/Cluster-72560.102548/Cluster-72560.222038/Cluster-72560.107761/Cluster-72560.173455/Cluster-72560.207861/Cluster-72560.197426/Cluster-72560.180817/Cluster-72560.166784/Cluster-72560.222037/Cluster-72560.150886/Clust…	91	52	39
Biological process	GO:0009765	photosynthesis, light harvesting	58/15288	221/91866	0.262443	0.000200287	0.0121933	0.0113011	Cluster-72560.161552/Cluster-72560.157519/Cluster-72560.169676/Cluster-72560.254516/Cluster-72560.157204/Cluster-72560.169677/Cluster-72560.181740/Cluster-72560.168649/Cluster-72560.164042/Cluster-72560.151094/Cluster-72560.168657/Cluster-72560.160615/Cluster-72560.157521/Cluster-72560.165631/Cluster-72560.175139/Cluster-72560.157206/Cluster-72560.160720/Cluster-72560.219087/Cluster-72560.160617/…	58	54	4
Molecular function	GO:0004144	diacylglycerol O-acyltransferase activity	34/16861	122/107557	0.278689	0.000433585	0.0129926	0.0114888	Cluster-72560.163492/Cluster-72560.136700/Cluster-72560.155344/Cluster-72560.217237/Cluster-72560.156321/Cluster-72560.120338/Cluster-72560.198177/Cluster-72560.280827/Cluster-72560.149187/Cluster-72560.160202/Cluster-72560.162992/Cluster-72560.179457/Cluster-72560.166329/Cluster-72560.182379/Cluster-72560.275511/Cluster-72560.110973/Cluster-72560.178662/Cluster-72560.155342/Cluster-72560.165435/…	34	18	16
Molecular function	GO:0019210	kinase inhibitor activity	11/16861	24/107557	0.458333	0.000473797	0.0139569	0.0123416	Cluster-72560.200452/Cluster-72560.167125/Cluster-72560.210926/Cluster-72560.111735/Cluster-72560.165820/Cluster-72560.238587/Cluster-72560.42892/Cluster-72560.153607/Cluster-72560.178785/Cluster-54494.0/Cluster-72560.134316	11	5	6
Molecular function	GO:0102965	alcohol-forming fatty acyl-CoA reductase activity	30/16861	104/107557	0.288462	0.000488201	0.0141416	0.0125048	Cluster-72560.213891/Cluster-72560.111209/Cluster-72560.214085/Cluster-72560.116851/Cluster-72560.178715/Cluster-72560.57252/Cluster-72560.113363/Cluster-72560.118482/Cluster-72560.220210/Cluster-72560.105788/Cluster-72560.88282/Cluster-72560.193931/Cluster-72560.111207/Cluster-72560.65699/Cluster-72560.78589/Cluster-72560.251048/Cluster-72560.187604/Cluster-72560.151160/Cluster-72560.213320/Clus…	30	10	20
Biological process	GO:0045489	pectin biosynthetic process	70/15288	280/91866	0.25	0.000233602	0.0139805	0.0129575	Cluster-72560.138147/Cluster-72560.196954/Cluster-72560.133434/Cluster-72560.152884/Cluster-72560.153949/Cluster-72560.208991/Cluster-72560.173731/Cluster-72560.187394/Cluster-72560.153951/Cluster-72560.168854/Cluster-72560.168109/Cluster-72560.188918/Cluster-72560.190232/Cluster-72560.196034/Cluster-72560.148703/Cluster-72560.152057/Cluster-72560.157170/Cluster-72560.206550/Cluster-72560.41475/C…	70	24	46
Molecular function	GO:0102970	7-deoxyloganetic acid glucosyltransferase activity	21/16861	64/107557	0.328125	0.000520205	0.0148216	0.0131061	Cluster-72560.263163/Cluster-72560.133518/Cluster-72560.105741/Cluster-72560.81059/Cluster-72560.78707/Cluster-72560.141582/Cluster-72560.123308/Cluster-72560.78702/Cluster-72560.207883/Cluster-72560.188056/Cluster-72560.246155/Cluster-72560.200283/Cluster-72560.97970/Cluster-72560.37174/Cluster-72560.212784/Cluster-72560.286889/Cluster-72560.143388/Cluster-72560.84787/Cluster-72560.189047/Cluste…	21	6	15
Biological process	GO:0009566	fertilization	42/15288	148/91866	0.283784	0.000245107	0.0144245	0.0133691	Cluster-72560.87494/Cluster-72560.91539/Cluster-72560.242240/Cluster-72560.158642/Cluster-72560.170477/Cluster-72560.329206/Cluster-72560.19789/Cluster-72560.205977/Cluster-72560.223198/Cluster-72560.194646/Cluster-72560.169747/Cluster-72560.172085/Cluster-72560.102907/Cluster-72560.123814/Cluster-72560.176398/Cluster-72560.142143/Cluster-72560.102906/Cluster-72560.133246/Cluster-72560.279699/Clu…	42	23	19
Molecular function	GO:0043891	glyceraldehyde-3-phosphate dehydrogenase (NAD(P)+) (phosphorylating) activity	20/16861	60/107557	0.333333	0.000556711	0.0153582	0.0135806	Cluster-31132.0/Cluster-72560.105211/Cluster-72560.105210/Cluster-72560.184724/Cluster-72560.173013/Cluster-72560.172403/Cluster-72560.228814/Cluster-72560.154071/Cluster-72560.209680/Cluster-72560.193894/Cluster-72560.147706/Cluster-72560.209739/Cluster-72560.132186/Cluster-22291.0/Cluster-72560.131606/Cluster-72560.184821/Cluster-72560.166238/Cluster-58121.0/Cluster-72560.209681/Cluster-51886.0	20	12	8
Molecular function	GO:0048029	monosaccharide binding	74/16861	326/107557	0.226994	0.000552044	0.0153582	0.0135806	Cluster-72560.154543/Cluster-72560.58494/Cluster-72560.152083/Cluster-72560.165272/Cluster-72560.152088/Cluster-72560.171043/Cluster-72560.115740/Cluster-72560.167091/Cluster-72560.163719/Cluster-72560.170331/Cluster-72560.79910/Cluster-72560.271820/Cluster-72560.224212/Cluster-72560.151650/Cluster-72560.160451/Cluster-72560.165265/Cluster-72560.235371/Cluster-72560.16338/Cluster-72560.121945/Clu…	74	30	44
Molecular function	GO:0102797	geranial:oxygen oxidoreductase activity	19/16861	56/107557	0.339286	0.000591215	0.0155687	0.0137667	Cluster-72560.151667/Cluster-72560.167596/Cluster-72560.172380/Cluster-72560.167595/Cluster-72560.157421/Cluster-72560.169894/Cluster-72560.167597/Cluster-21957.0/Cluster-72560.167280/Cluster-72560.176106/Cluster-72560.151658/Cluster-72560.79587/Cluster-72560.167598/Cluster-72560.169893/Cluster-72560.151659/Cluster-72560.109053/Cluster-72560.226482/Cluster-72560.181836/Cluster-24128.0	19	8	11
Molecular function	GO:0102798	heptaldehyde:oxygen oxidoreductase activity	19/16861	56/107557	0.339286	0.000591215	0.0155687	0.0137667	Cluster-72560.151667/Cluster-72560.167596/Cluster-72560.172380/Cluster-72560.167595/Cluster-72560.157421/Cluster-72560.169894/Cluster-72560.167597/Cluster-21957.0/Cluster-72560.167280/Cluster-72560.176106/Cluster-72560.151658/Cluster-72560.79587/Cluster-72560.167598/Cluster-72560.169893/Cluster-72560.151659/Cluster-72560.109053/Cluster-72560.226482/Cluster-72560.181836/Cluster-24128.0	19	8	11
Molecular function	GO:0080019	fatty-acyl-CoA reductase (alcohol-forming) activity	30/16861	105/107557	0.285714	0.000582119	0.0155687	0.0137667	Cluster-72560.213891/Cluster-72560.111209/Cluster-72560.214085/Cluster-72560.116851/Cluster-72560.178715/Cluster-72560.57252/Cluster-72560.113363/Cluster-72560.118482/Cluster-72560.220210/Cluster-72560.105788/Cluster-72560.88282/Cluster-72560.193931/Cluster-72560.111207/Cluster-72560.65699/Cluster-72560.78589/Cluster-72560.251048/Cluster-72560.187604/Cluster-72560.151160/Cluster-72560.213320/Clus…	30	10	20
Biological process	GO:0045848	positive regulation of nitrogen utilization	7/15288	10/91866	0.7	0.00026467	0.0153205	0.0141995	Cluster-72560.106704/Cluster-72560.87000/Cluster-72560.189223/Cluster-72560.303227/Cluster-72560.86999/Cluster-72560.87001/Cluster-72560.160455	7	7	0
Molecular function	GO:0005315	inorganic phosphate transmembrane transporter activity	37/16861	139/107557	0.266187	0.000654658	0.016982	0.0150165	Cluster-72560.119293/Cluster-72560.118023/Cluster-72560.121476/Cluster-72560.296325/Cluster-72560.185942/Cluster-72560.16240/Cluster-72560.169704/Cluster-72560.146672/Cluster-72560.296324/Cluster-72560.161708/Cluster-72560.328091/Cluster-72560.287280/Cluster-72560.96864/Cluster-72560.158940/Cluster-72560.182622/Cluster-72560.205497/Cluster-72560.191473/Cluster-72560.184055/Cluster-72560.217293/Cl…	37	20	17
Cellular component	GO:0043680	filiform apparatus	8/16464	13/96473	0.615385	0.000408027	0.0161851	0.0153475	Cluster-72560.329206/Cluster-72560.19789/Cluster-72560.223198/Cluster-72560.279699/Cluster-72560.175193/Cluster-72560.167917/Cluster-72560.90526/Cluster-72560.187843	8	3	5
Molecular function	GO:0080116	glucuronoxylan glucuronosyltransferase activity	9/16861	18/107557	0.5	0.000713747	0.0179781	0.0158973	Cluster-72560.160673/Cluster-72560.164817/Cluster-72560.182700/Cluster-72560.105214/Cluster-72560.144941/Cluster-72560.1577/Cluster-72560.160671/Cluster-72560.187536/Cluster-72560.185373	9	7	2
Molecular function	GO:0102811	geraniol 10-hydroxylase activity	9/16861	18/107557	0.5	0.000713747	0.0179781	0.0158973	Cluster-72560.258853/Cluster-72560.175150/Cluster-72560.291799/Cluster-72560.147383/Cluster-72560.318809/Cluster-72560.271574/Cluster-72560.36160/Cluster-72560.50812/Cluster-72560.95162	9	2	7
Molecular function	GO:0004097	catechol oxidase activity	11/16861	25/107557	0.44	0.000726655	0.0180418	0.0159536	Cluster-72560.158730/Cluster-72560.173339/Cluster-72560.68075/Cluster-72560.72515/Cluster-72560.213311/Cluster-72560.154360/Cluster-72560.152164/Cluster-72560.222851/Cluster-72560.326865/Cluster-72560.170660/Cluster-72560.269564	11	4	7
Biological process	GO:0003008	system process	8/15288	13/91866	0.615385	0.000340961	0.0175403	0.0162568	Cluster-72560.247709/Cluster-72560.79904/Cluster-72560.251219/Cluster-72560.48501/Cluster-72560.244908/Cluster-50253.0/Cluster-72560.244907/Cluster-53798.0	8	8	0
Biological process	GO:0003012	muscle system process	8/15288	13/91866	0.615385	0.000340961	0.0175403	0.0162568	Cluster-72560.247709/Cluster-72560.79904/Cluster-72560.251219/Cluster-72560.48501/Cluster-72560.244908/Cluster-50253.0/Cluster-72560.244907/Cluster-53798.0	8	8	0
Biological process	GO:0006936	muscle contraction	8/15288	13/91866	0.615385	0.000340961	0.0175403	0.0162568	Cluster-72560.247709/Cluster-72560.79904/Cluster-72560.251219/Cluster-72560.48501/Cluster-72560.244908/Cluster-50253.0/Cluster-72560.244907/Cluster-53798.0	8	8	0
Biological process	GO:0006937	regulation of muscle contraction	8/15288	13/91866	0.615385	0.000340961	0.0175403	0.0162568	Cluster-72560.247709/Cluster-72560.79904/Cluster-72560.251219/Cluster-72560.48501/Cluster-72560.244908/Cluster-50253.0/Cluster-72560.244907/Cluster-53798.0	8	8	0
Biological process	GO:0044057	regulation of system process	8/15288	13/91866	0.615385	0.000340961	0.0175403	0.0162568	Cluster-72560.247709/Cluster-72560.79904/Cluster-72560.251219/Cluster-72560.48501/Cluster-72560.244908/Cluster-50253.0/Cluster-72560.244907/Cluster-53798.0	8	8	0
Biological process	GO:0090257	regulation of muscle system process	8/15288	13/91866	0.615385	0.000340961	0.0175403	0.0162568	Cluster-72560.247709/Cluster-72560.79904/Cluster-72560.251219/Cluster-72560.48501/Cluster-72560.244908/Cluster-50253.0/Cluster-72560.244907/Cluster-53798.0	8	8	0
Biological process	GO:0016115	terpenoid catabolic process	25/15288	75/91866	0.333333	0.000314594	0.0175403	0.0162568	Cluster-72560.219045/Cluster-72560.173215/Cluster-72560.152715/Cluster-72560.143537/Cluster-72560.311273/Cluster-72560.199656/Cluster-72560.243292/Cluster-72560.154520/Cluster-72560.103136/Cluster-72560.152714/Cluster-72560.296727/Cluster-4752.0/Cluster-72560.150230/Cluster-72560.311813/Cluster-72560.199655/Cluster-72560.103764/Cluster-72560.164834/Cluster-72560.40786/Cluster-72560.210584/Cluster…	25	22	3
Biological process	GO:0098754	detoxification	51/15288	192/91866	0.265625	0.000342758	0.0175403	0.0162568	Cluster-72560.175903/Cluster-72560.179142/Cluster-72560.119520/Cluster-72560.161027/Cluster-72560.193721/Cluster-72560.186986/Cluster-72560.113660/Cluster-72560.158559/Cluster-72560.186985/Cluster-72560.33107/Cluster-72560.6450/Cluster-72560.155923/Cluster-72560.90816/Cluster-72560.164226/Cluster-72560.162079/Cluster-72560.175646/Cluster-72560.160068/Cluster-72560.223146/Cluster-72560.145100/Clus…	51	31	20
Molecular function	GO:0005179	hormone activity	18/16861	53/107557	0.339623	0.00080511	0.0197082	0.0174271	Cluster-72560.193988/Cluster-72560.166063/Cluster-72560.311093/Cluster-72560.166685/Cluster-72560.181096/Cluster-72560.21656/Cluster-72560.110006/Cluster-72560.176823/Cluster-72560.73704/Cluster-72560.259267/Cluster-72560.166222/Cluster-72560.118525/Cluster-72560.271608/Cluster-72560.226629/Cluster-72560.232483/Cluster-72560.270009/Cluster-72560.189910/Cluster-72560.166376	18	5	13
Biological process	GO:0048598	embryonic morphogenesis	37/15288	128/91866	0.289062	0.000374907	0.0189114	0.0175276	Cluster-72560.115063/Cluster-72560.119906/Cluster-72560.203603/Cluster-72560.143245/Cluster-72560.164073/Cluster-72560.130282/Cluster-72560.90591/Cluster-72560.46554/Cluster-72560.169622/Cluster-72560.128334/Cluster-72560.152556/Cluster-72560.158461/Cluster-72560.200576/Cluster-72560.145105/Cluster-72560.109007/Cluster-72560.159252/Cluster-72560.64041/Cluster-72560.187304/Cluster-72560.281808/Clu…	37	25	12
Molecular function	GO:0004866	endopeptidase inhibitor activity	53/16861	221/107557	0.239819	0.00085232	0.020574	0.0181928	Cluster-72560.178689/Cluster-72560.165510/Cluster-72560.171420/Cluster-72560.117818/Cluster-72560.86196/Cluster-72560.177397/Cluster-72560.142092/Cluster-35768.0/Cluster-72560.168505/Cluster-72560.306112/Cluster-72560.106859/Cluster-72560.153824/Cluster-72560.171071/Cluster-72560.216450/Cluster-72560.185438/Cluster-72560.124694/Cluster-72560.155119/Cluster-72560.192977/Cluster-72560.269581/Cluste…	53	37	16
Biological process	GO:1901136	carbohydrate derivative catabolic process	71/15288	290/91866	0.244828	0.000405647	0.0201738	0.0186976	Cluster-72560.118655/Cluster-72560.159619/Cluster-72560.135696/Cluster-72560.171723/Cluster-72560.213618/Cluster-72560.187862/Cluster-72560.105939/Cluster-72560.24638/Cluster-72560.173455/Cluster-72560.120344/Cluster-72560.161564/Cluster-72560.193947/Cluster-72560.108063/Cluster-72560.157279/Cluster-72560.299069/Cluster-72560.171114/Cluster-72560.103596/Cluster-72560.163730/Cluster-72560.206027/C…	71	37	34
Molecular function	GO:0004860	protein kinase inhibitor activity	10/16861	22/107557	0.454545	0.000929767	0.0221361	0.019574	Cluster-72560.200452/Cluster-72560.167125/Cluster-72560.210926/Cluster-72560.111735/Cluster-72560.165820/Cluster-72560.238587/Cluster-72560.42892/Cluster-72560.153607/Cluster-72560.178785/Cluster-72560.134316	10	4	6
Biological process	GO:0009228	thiamine biosynthetic process	26/15288	81/91866	0.320988	0.000469834	0.0221198	0.0205012	Cluster-72560.213121/Cluster-72560.188031/Cluster-72560.170588/Cluster-72560.162211/Cluster-72560.273601/Cluster-72560.199690/Cluster-72560.178492/Cluster-72560.176179/Cluster-72560.167215/Cluster-72560.172871/Cluster-72560.150327/Cluster-72560.171615/Cluster-72560.163850/Cluster-72560.117145/Cluster-72560.170376/Cluster-72560.291714/Cluster-72560.114322/Cluster-72560.23005/Cluster-72560.200422/C…	26	17	9
Biological process	GO:0042724	thiamine-containing compound biosynthetic process	26/15288	81/91866	0.320988	0.000469834	0.0221198	0.0205012	Cluster-72560.213121/Cluster-72560.188031/Cluster-72560.170588/Cluster-72560.162211/Cluster-72560.273601/Cluster-72560.199690/Cluster-72560.178492/Cluster-72560.176179/Cluster-72560.167215/Cluster-72560.172871/Cluster-72560.150327/Cluster-72560.171615/Cluster-72560.163850/Cluster-72560.117145/Cluster-72560.170376/Cluster-72560.291714/Cluster-72560.114322/Cluster-72560.23005/Cluster-72560.200422/C…	26	17	9
Biological process	GO:0031407	oxylipin metabolic process	83/15288	351/91866	0.236467	0.000461663	0.0221198	0.0205012	Cluster-72560.171455/Cluster-72560.191727/Cluster-72560.171406/Cluster-72560.159103/Cluster-72560.115334/Cluster-72560.301627/Cluster-72560.147603/Cluster-72560.95398/Cluster-72560.132395/Cluster-72560.116788/Cluster-72560.186285/Cluster-72560.199360/Cluster-72560.113285/Cluster-72560.166889/Cluster-72560.241633/Cluster-72560.162786/Cluster-72560.121861/Cluster-72560.275007/Cluster-72560.230129/C…	83	39	44
Biological process	GO:0009251	glucan catabolic process	85/15288	361/91866	0.235457	0.000459559	0.0221198	0.0205012	Cluster-72560.158095/Cluster-72560.180181/Cluster-72560.114688/Cluster-72560.173598/Cluster-72560.168308/Cluster-72560.307051/Cluster-72560.81426/Cluster-72560.177467/Cluster-63922.1/Cluster-72560.227419/Cluster-72560.170995/Cluster-72560.173879/Cluster-72560.116804/Cluster-72560.183252/Cluster-72560.123450/Cluster-72560.221612/Cluster-72560.148138/Cluster-72560.211285/Cluster-72560.270224/Cluste…	85	40	45
Biological process	GO:0018298	protein-chromophore linkage	90/15288	387/91866	0.232558	0.000492309	0.0228729	0.0211993	Cluster-72560.160627/Cluster-72560.147676/Cluster-72560.161552/Cluster-72560.157519/Cluster-72560.169676/Cluster-72560.254516/Cluster-72560.49873/Cluster-72560.255697/Cluster-72560.69709/Cluster-72560.226473/Cluster-72560.160405/Cluster-72560.154469/Cluster-72560.136597/Cluster-72560.157204/Cluster-72560.169677/Cluster-72560.245217/Cluster-72560.181188/Cluster-72560.35423/Cluster-72560.168649/Clu…	90	67	23
Biological process	GO:1900992	(-)-secologanin metabolic process	24/15288	73/91866	0.328767	0.000516412	0.0233776	0.021667	Cluster-72560.263163/Cluster-72560.157573/Cluster-72560.133518/Cluster-72560.105741/Cluster-72560.81059/Cluster-72560.84688/Cluster-72560.78707/Cluster-72560.141582/Cluster-72560.123308/Cluster-72560.78702/Cluster-72560.207883/Cluster-72560.188056/Cluster-72560.246155/Cluster-72560.200283/Cluster-72560.120652/Cluster-72560.97970/Cluster-72560.37174/Cluster-72560.212784/Cluster-72560.286889/Cluste…	24	9	15
Biological process	GO:1900994	(-)-secologanin biosynthetic process	24/15288	73/91866	0.328767	0.000516412	0.0233776	0.021667	Cluster-72560.263163/Cluster-72560.157573/Cluster-72560.133518/Cluster-72560.105741/Cluster-72560.81059/Cluster-72560.84688/Cluster-72560.78707/Cluster-72560.141582/Cluster-72560.123308/Cluster-72560.78702/Cluster-72560.207883/Cluster-72560.188056/Cluster-72560.246155/Cluster-72560.200283/Cluster-72560.120652/Cluster-72560.97970/Cluster-72560.37174/Cluster-72560.212784/Cluster-72560.286889/Cluste…	24	9	15
Biological process	GO:0051275	beta-glucan catabolic process	42/15288	153/91866	0.27451	0.000525797	0.0235011	0.0217815	Cluster-72560.158095/Cluster-72560.180181/Cluster-72560.173598/Cluster-72560.168308/Cluster-72560.81426/Cluster-63922.1/Cluster-72560.227419/Cluster-72560.173879/Cluster-72560.221612/Cluster-72560.148138/Cluster-72560.270224/Cluster-72560.111895/Cluster-72560.215254/Cluster-72560.48345/Cluster-72560.282715/Cluster-72560.71169/Cluster-72560.176817/Cluster-72560.174917/Cluster-72560.152233/Cluster-…	42	27	15
Cellular component	GO:0044462	external encapsulating structure part	20/16464	56/96473	0.357143	0.000618634	0.0230055	0.021815	Cluster-72560.119906/Cluster-72560.163006/Cluster-72560.243741/Cluster-72560.329206/Cluster-72560.19789/Cluster-72560.90591/Cluster-72560.223198/Cluster-72560.169609/Cluster-72560.35282/Cluster-72560.279699/Cluster-72560.175193/Cluster-72560.167917/Cluster-72560.187304/Cluster-72560.90526/Cluster-72560.216018/Cluster-72560.194108/Cluster-72560.150581/Cluster-72560.75052/Cluster-33102.0/Cluster-72…	20	9	11
Molecular function	GO:0030414	peptidase inhibitor activity	53/16861	223/107557	0.237668	0.00106009	0.0248978	0.0220161	Cluster-72560.178689/Cluster-72560.165510/Cluster-72560.171420/Cluster-72560.117818/Cluster-72560.86196/Cluster-72560.177397/Cluster-72560.142092/Cluster-35768.0/Cluster-72560.168505/Cluster-72560.306112/Cluster-72560.106859/Cluster-72560.153824/Cluster-72560.171071/Cluster-72560.216450/Cluster-72560.185438/Cluster-72560.124694/Cluster-72560.155119/Cluster-72560.192977/Cluster-72560.269581/Cluste…	53	37	16
Cellular component	GO:0005844	polysome	113/16464	497/96473	0.227364	0.000693958	0.0242885	0.0230317	Cluster-72560.184622/Cluster-72560.180528/Cluster-72560.168027/Cluster-72560.170153/Cluster-72560.164546/Cluster-72560.156410/Cluster-72560.157091/Cluster-72560.157791/Cluster-72560.179800/Cluster-72560.34091/Cluster-72560.153817/Cluster-72560.161404/Cluster-72560.124704/Cluster-72560.170010/Cluster-72560.180817/Cluster-72560.157792/Cluster-72560.42631/Cluster-72560.5650/Cluster-72560.159775/Clus…	113	102	11
Cellular component	GO:0042555	MCM complex	17/16464	45/96473	0.377778	0.000745353	0.0246381	0.0233631	Cluster-72560.130940/Cluster-72560.155705/Cluster-72560.200370/Cluster-72560.157216/Cluster-72560.191280/Cluster-72560.177688/Cluster-72560.148233/Cluster-72560.158583/Cluster-72560.155707/Cluster-72560.78963/Cluster-72560.221401/Cluster-72560.90801/Cluster-72560.156894/Cluster-72560.143884/Cluster-72560.144576/Cluster-72560.245450/Cluster-72560.155706	17	13	4
Biological process	GO:0050829	defense response to Gram-negative bacterium	20/15288	57/91866	0.350877	0.000576073	0.0254264	0.0235659	Cluster-72560.185258/Cluster-72560.150258/Cluster-72560.155872/Cluster-72560.102370/Cluster-72560.180391/Cluster-72560.193124/Cluster-72560.155871/Cluster-33999.0/Cluster-72560.34402/Cluster-72560.174256/Cluster-72560.170905/Cluster-72560.155873/Cluster-72560.193382/Cluster-72560.173296/Cluster-72560.173241/Cluster-72560.121732/Cluster-72560.111429/Cluster-72560.318752/Cluster-72560.231118/Cluste…	20	10	10
Biological process	GO:0016998	cell wall macromolecule catabolic process	29/15288	95/91866	0.305263	0.000584261	0.0254695	0.0236058	Cluster-72560.118655/Cluster-72560.69169/Cluster-72560.171723/Cluster-72560.213618/Cluster-72560.168826/Cluster-72560.124434/Cluster-72560.173455/Cluster-72560.164282/Cluster-72560.64020/Cluster-72560.120344/Cluster-72560.108063/Cluster-72560.161082/Cluster-72560.87460/Cluster-72560.164285/Cluster-33861.0/Cluster-72560.47560/Cluster-72560.300525/Cluster-72560.193379/Cluster-72560.199806/Cluster-7…	29	8	21
Molecular function	GO:0016842	amidine-lyase activity	15/16861	42/107557	0.357143	0.00119856	0.0277747	0.02456	Cluster-72560.168414/Cluster-72560.168026/Cluster-72560.314759/Cluster-72560.13795/Cluster-72560.212561/Cluster-72560.168411/Cluster-72560.175825/Cluster-72560.161782/Cluster-72560.107307/Cluster-72560.168413/Cluster-72560.111133/Cluster-72560.161783/Cluster-72560.129796/Cluster-72560.103602/Cluster-72560.251054	15	9	6
Molecular function	GO:0016846	carbon-sulfur lyase activity	43/16861	174/107557	0.247126	0.00132935	0.0304	0.0268815	Cluster-72560.157729/Cluster-72560.167384/Cluster-72560.127766/Cluster-72560.227846/Cluster-72560.195278/Cluster-72560.60430/Cluster-72560.152925/Cluster-72560.289106/Cluster-72560.72171/Cluster-72560.81005/Cluster-72560.161678/Cluster-72560.195854/Cluster-72560.257263/Cluster-72560.302715/Cluster-72560.211715/Cluster-72560.181465/Cluster-72560.128080/Cluster-72560.167086/Cluster-72560.164412/Clu…	43	22	21
Molecular function	GO:0046910	pectinesterase inhibitor activity	51/16861	215/107557	0.237209	0.00135813	0.030655	0.027107	Cluster-72560.157101/Cluster-72560.104809/Cluster-72560.219309/Cluster-72560.283599/Cluster-72560.158012/Cluster-72560.159829/Cluster-72560.28994/Cluster-72560.106335/Cluster-72560.101113/Cluster-72560.227399/Cluster-72560.161273/Cluster-72560.169230/Cluster-72560.253744/Cluster-72560.273148/Cluster-72560.110856/Cluster-72560.166886/Cluster-72560.23080/Cluster-72560.163085/Cluster-72560.253746/Cl…	51	25	26
Molecular function	GO:0090440	abscisic acid transmembrane transporter activity	10/16861	23/107557	0.434783	0.00141506	0.0315304	0.027881	Cluster-72560.118436/Cluster-72560.72169/Cluster-72560.238728/Cluster-72560.186500/Cluster-72560.186199/Cluster-72560.16525/Cluster-72560.140182/Cluster-72560.261573/Cluster-72560.134529/Cluster-72560.127998	10	7	3
Biological process	GO:1901804	beta-glucoside metabolic process	29/15288	96/91866	0.302083	0.000705536	0.0303811	0.028158	Cluster-72560.263163/Cluster-72560.157573/Cluster-72560.133518/Cluster-72560.105741/Cluster-72560.81059/Cluster-72560.84688/Cluster-72560.78707/Cluster-72560.141582/Cluster-72560.123308/Cluster-72560.78702/Cluster-72560.207883/Cluster-72560.319635/Cluster-72560.188056/Cluster-72560.246155/Cluster-72560.200283/Cluster-72560.120652/Cluster-72560.97970/Cluster-72560.183691/Cluster-72560.37174/Cluste…	29	12	17
Biological process	GO:0045491	xylan metabolic process	50/15288	193/91866	0.259067	0.000720604	0.0306561	0.0284129	Cluster-72560.167298/Cluster-72560.203025/Cluster-72560.158519/Cluster-72560.293439/Cluster-72560.196484/Cluster-72560.208991/Cluster-72560.306334/Cluster-72560.219840/Cluster-72560.144567/Cluster-72560.160673/Cluster-72560.164817/Cluster-72560.188918/Cluster-72560.186040/Cluster-72560.252309/Cluster-72560.185869/Cluster-72560.149581/Cluster-72560.110570/Cluster-72560.168197/Cluster-72560.182700/…	50	33	17
Biological process	GO:0030308	negative regulation of cell growth	17/15288	46/91866	0.369565	0.00074256	0.0308468	0.0285897	Cluster-72560.155433/Cluster-72560.155432/Cluster-72560.193988/Cluster-72560.155434/Cluster-72560.329206/Cluster-72560.161497/Cluster-72560.19789/Cluster-72560.155435/Cluster-72560.223198/Cluster-72560.122505/Cluster-72560.279699/Cluster-72560.175193/Cluster-72560.167917/Cluster-54737.0/Cluster-72560.90526/Cluster-72560.77867/Cluster-72560.187843	17	8	9
Biological process	GO:0031408	oxylipin biosynthetic process	81/15288	346/91866	0.234104	0.000735941	0.0308468	0.0285897	Cluster-72560.171455/Cluster-72560.191727/Cluster-72560.171406/Cluster-72560.159103/Cluster-72560.115334/Cluster-72560.301627/Cluster-72560.147603/Cluster-72560.95398/Cluster-72560.132395/Cluster-72560.116788/Cluster-72560.186285/Cluster-72560.199360/Cluster-72560.113285/Cluster-72560.166889/Cluster-72560.162786/Cluster-72560.121861/Cluster-72560.275007/Cluster-72560.230129/Cluster-72560.171404/C…	81	39	42
Biological process	GO:0051365	cellular response to potassium ion starvation	13/15288	31/91866	0.419355	0.000775362	0.0318349	0.0295055	Cluster-72560.163695/Cluster-72560.106704/Cluster-72560.87000/Cluster-72560.169066/Cluster-72560.189223/Cluster-72560.303227/Cluster-72560.86999/Cluster-72560.87001/Cluster-72560.111879/Cluster-72560.122259/Cluster-72560.173237/Cluster-72560.264627/Cluster-72560.160455	13	11	2
Cellular component	GO:0044426	cell wall part	19/16464	54/96473	0.351852	0.00103215	0.0323225	0.0306499	Cluster-72560.119906/Cluster-72560.243741/Cluster-72560.329206/Cluster-72560.19789/Cluster-72560.90591/Cluster-72560.223198/Cluster-72560.169609/Cluster-72560.35282/Cluster-72560.279699/Cluster-72560.175193/Cluster-72560.167917/Cluster-72560.187304/Cluster-72560.90526/Cluster-72560.216018/Cluster-72560.194108/Cluster-72560.150581/Cluster-72560.75052/Cluster-33102.0/Cluster-72560.187843	19	9	10
Molecular function	GO:0061135	endopeptidase regulator activity	53/16861	227/107557	0.23348	0.00161381	0.0350599	0.0310021	Cluster-72560.178689/Cluster-72560.165510/Cluster-72560.171420/Cluster-72560.117818/Cluster-72560.86196/Cluster-72560.177397/Cluster-72560.142092/Cluster-35768.0/Cluster-72560.168505/Cluster-72560.306112/Cluster-72560.106859/Cluster-72560.153824/Cluster-72560.171071/Cluster-72560.216450/Cluster-72560.185438/Cluster-72560.124694/Cluster-72560.155119/Cluster-72560.192977/Cluster-72560.269581/Cluste…	53	37	16
Molecular function	GO:0015145	monosaccharide transmembrane transporter activity	81/16861	376/107557	0.215426	0.00160178	0.0350599	0.0310021	Cluster-72560.55348/Cluster-72560.240612/Cluster-72560.324974/Cluster-72560.220879/Cluster-72560.166910/Cluster-72560.232570/Cluster-72560.118429/Cluster-72560.117713/Cluster-72560.182405/Cluster-72560.140340/Cluster-72560.109668/Cluster-72560.97096/Cluster-19374.0/Cluster-72560.15367/Cluster-72560.166914/Cluster-72560.55347/Cluster-72560.166908/Cluster-72560.153898/Cluster-72560.78917/Cluster-72…	81	53	28
Molecular function	GO:0008798	beta-aspartyl-peptidase activity	12/16861	31/107557	0.387097	0.00164537	0.0353043	0.0312181	Cluster-72560.143857/Cluster-72560.47132/Cluster-72560.158899/Cluster-72560.175070/Cluster-72560.34769/Cluster-72560.159835/Cluster-72560.62174/Cluster-72560.77904/Cluster-72560.181552/Cluster-72560.290475/Cluster-72560.26783/Cluster-72560.61114	12	6	6
Biological process	GO:0046916	cellular transition metal ion homeostasis	97/15288	429/91866	0.226107	0.000833865	0.0338434	0.0313671	Cluster-72560.172760/Cluster-72560.162404/Cluster-72560.144155/Cluster-72560.228023/Cluster-72560.308247/Cluster-72560.175617/Cluster-72560.172514/Cluster-49593.0/Cluster-72560.163920/Cluster-72560.165362/Cluster-72560.194909/Cluster-72560.159244/Cluster-72560.126197/Cluster-72560.143607/Cluster-72560.166082/Cluster-72560.312249/Cluster-72560.158221/Cluster-72560.157404/Cluster-72560.120143/Clust…	97	62	35
Biological process	GO:0016137	glycoside metabolic process	29/15288	97/91866	0.298969	0.000848278	0.0340372	0.0315466	Cluster-72560.263163/Cluster-72560.157573/Cluster-72560.133518/Cluster-72560.105741/Cluster-72560.81059/Cluster-72560.84688/Cluster-72560.78707/Cluster-72560.141582/Cluster-72560.123308/Cluster-72560.78702/Cluster-72560.207883/Cluster-72560.319635/Cluster-72560.188056/Cluster-72560.246155/Cluster-72560.200283/Cluster-72560.120652/Cluster-72560.97970/Cluster-72560.183691/Cluster-72560.37174/Cluste…	29	12	17
Biological process	GO:1900458	negative regulation of brassinosteroid mediated signaling pathway	14/15288	35/91866	0.4	0.000865677	0.034345	0.0318319	Cluster-72560.242728/Cluster-72560.155766/Cluster-72560.141218/Cluster-72560.117772/Cluster-72560.102954/Cluster-72560.190838/Cluster-72560.211167/Cluster-72560.139375/Cluster-72560.190839/Cluster-68639.0/Cluster-72560.279116/Cluster-72560.228516/Cluster-72560.192367/Cluster-72560.146746	14	11	3
Molecular function	GO:0003882	CDP-diacylglycerol-serine O-phosphatidyltransferase activity	6/16861	10/107557	0.6	0.00175429	0.0362971	0.0320961	Cluster-72560.188717/Cluster-72560.150342/Cluster-72560.177642/Cluster-72560.243788/Cluster-72560.136656/Cluster-72560.68797	6	3	3
Molecular function	GO:0052727	capsanthin synthase activity	6/16861	10/107557	0.6	0.00175429	0.0362971	0.0320961	Cluster-72560.169815/Cluster-72560.158327/Cluster-72560.169813/Cluster-72560.169814/Cluster-72560.167169/Cluster-72560.171553	6	3	3
Molecular function	GO:0052728	capsorubin synthase activity	6/16861	10/107557	0.6	0.00175429	0.0362971	0.0320961	Cluster-72560.169815/Cluster-72560.158327/Cluster-72560.169813/Cluster-72560.169814/Cluster-72560.167169/Cluster-72560.171553	6	3	3
Biological process	GO:0006694	steroid biosynthetic process	97/15288	430/91866	0.225581	0.000902873	0.0354227	0.0328308	Cluster-72560.155197/Cluster-72560.169424/Cluster-72560.187730/Cluster-72560.172713/Cluster-72560.175617/Cluster-72560.81860/Cluster-72560.163920/Cluster-72560.201747/Cluster-72560.294701/Cluster-72560.141127/Cluster-72560.274475/Cluster-72560.191796/Cluster-72560.172421/Cluster-72560.146491/Cluster-72560.321671/Cluster-72560.260073/Cluster-72560.157913/Cluster-72560.175078/Cluster-72560.169215/C…	97	60	37
Biological process	GO:0006880	intracellular sequestering of iron ion	15/15288	39/91866	0.384615	0.000928459	0.0356347	0.0330272	Cluster-72560.308247/Cluster-72560.165362/Cluster-72560.126197/Cluster-72560.312249/Cluster-72560.105421/Cluster-72560.168864/Cluster-72560.124293/Cluster-72560.139941/Cluster-72560.31791/Cluster-72560.168764/Cluster-72560.221387/Cluster-72560.5630/Cluster-72560.151294/Cluster-72560.203944/Cluster-72560.200454	15	11	4
Biological process	GO:0097577	sequestering of iron ion	15/15288	39/91866	0.384615	0.000928459	0.0356347	0.0330272	Cluster-72560.308247/Cluster-72560.165362/Cluster-72560.126197/Cluster-72560.312249/Cluster-72560.105421/Cluster-72560.168864/Cluster-72560.124293/Cluster-72560.139941/Cluster-72560.31791/Cluster-72560.168764/Cluster-72560.221387/Cluster-72560.5630/Cluster-72560.151294/Cluster-72560.203944/Cluster-72560.200454	15	11	4
Molecular function	GO:0106130	purine phosphoribosyltransferase activity	9/16861	20/107557	0.45	0.00182967	0.0374114	0.0330814	Cluster-72560.204363/Cluster-72560.148634/Cluster-72560.213471/Cluster-72560.186110/Cluster-72560.191855/Cluster-72560.186947/Cluster-72560.202011/Cluster-72560.167429/Cluster-72560.196165	9	5	4
Biological process	GO:0050898	nitrile metabolic process	10/15288	21/91866	0.47619	0.000959184	0.0363445	0.0336851	Cluster-72560.306865/Cluster-72560.171114/Cluster-72560.117703/Cluster-72560.179573/Cluster-72560.220273/Cluster-72560.174798/Cluster-72560.183691/Cluster-72560.183690/Cluster-72560.127942/Cluster-72560.284693	10	5	5
Biological process	GO:0007267	cell-cell signaling	37/15288	134/91866	0.276119	0.00096754	0.0363445	0.0336851	Cluster-72560.193988/Cluster-72560.166063/Cluster-72560.176728/Cluster-72560.311093/Cluster-72560.166685/Cluster-72560.181096/Cluster-72560.171043/Cluster-72560.21656/Cluster-72560.110006/Cluster-72560.224212/Cluster-72560.305971/Cluster-72560.176823/Cluster-72560.136105/Cluster-72560.73704/Cluster-72560.148766/Cluster-72560.172758/Cluster-72560.165026/Cluster-72560.176999/Cluster-72560.118522/Cl…	37	18	19
Molecular function	GO:0005102	signaling receptor binding	55/16861	239/107557	0.230126	0.00188685	0.0381319	0.0337185	Cluster-72560.173381/Cluster-72560.124510/Cluster-72560.147385/Cluster-72560.193988/Cluster-72560.133513/Cluster-72560.167272/Cluster-72560.69734/Cluster-72560.189470/Cluster-72560.166063/Cluster-72560.311093/Cluster-72560.166685/Cluster-72560.110695/Cluster-72560.181096/Cluster-72560.188478/Cluster-72560.21656/Cluster-72560.197986/Cluster-72560.110006/Cluster-72560.148224/Cluster-72560.91958/Clu…	55	31	24
Biological process	GO:0009627	systemic acquired resistance	64/15288	264/91866	0.242424	0.000986574	0.0366694	0.0339863	Cluster-72560.172443/Cluster-72560.177137/Cluster-72560.132936/Cluster-72560.150971/Cluster-72560.179397/Cluster-72560.181511/Cluster-72560.200777/Cluster-72560.197016/Cluster-72560.169739/Cluster-72560.134315/Cluster-72560.74968/Cluster-72560.177246/Cluster-72560.154469/Cluster-72560.118188/Cluster-72560.160891/Cluster-72560.136597/Cluster-72560.178105/Cluster-72560.35423/Cluster-72560.163610/Cl…	64	35	29
Molecular function	GO:0004748	ribonucleoside-diphosphate reductase activity, thioredoxin disulfide as acceptor	10/16861	24/107557	0.416667	0.00208739	0.0394334	0.0348694	Cluster-72560.142018/Cluster-72560.153194/Cluster-72560.191958/Cluster-72560.173612/Cluster-72560.172652/Cluster-72560.123813/Cluster-72560.211118/Cluster-72560.153193/Cluster-72560.137506/Cluster-72560.154717	10	10	0
Molecular function	GO:0016728	oxidoreductase activity, acting on CH or CH2 groups, disulfide as acceptor	10/16861	24/107557	0.416667	0.00208739	0.0394334	0.0348694	Cluster-72560.142018/Cluster-72560.153194/Cluster-72560.191958/Cluster-72560.173612/Cluster-72560.172652/Cluster-72560.123813/Cluster-72560.211118/Cluster-72560.153193/Cluster-72560.137506/Cluster-72560.154717	10	10	0
Molecular function	GO:0061731	ribonucleoside-diphosphate reductase activity	10/16861	24/107557	0.416667	0.00208739	0.0394334	0.0348694	Cluster-72560.142018/Cluster-72560.153194/Cluster-72560.191958/Cluster-72560.173612/Cluster-72560.172652/Cluster-72560.123813/Cluster-72560.211118/Cluster-72560.153193/Cluster-72560.137506/Cluster-72560.154717	10	10	0
Molecular function	GO:1990137	plant seed peroxidase activity	10/16861	24/107557	0.416667	0.00208739	0.0394334	0.0348694	Cluster-72560.159103/Cluster-72560.95398/Cluster-72560.164325/Cluster-72560.187998/Cluster-72560.241633/Cluster-72560.155927/Cluster-72560.155933/Cluster-72560.164324/Cluster-72560.190224/Cluster-72560.216151	10	1	9
Molecular function	GO:0018580	nitronate monooxygenase activity	15/16861	44/107557	0.340909	0.00204927	0.0394334	0.0348694	Cluster-72560.117757/Cluster-72560.177978/Cluster-72560.161016/Cluster-72560.161017/Cluster-72560.119755/Cluster-72560.145524/Cluster-72560.199175/Cluster-72560.115203/Cluster-72560.175270/Cluster-72560.198748/Cluster-72560.140399/Cluster-72560.211933/Cluster-72560.145525/Cluster-72560.188746/Cluster-72560.122801	15	4	11
Molecular function	GO:0015149	hexose transmembrane transporter activity	79/16861	368/107557	0.214674	0.00199978	0.0394334	0.0348694	Cluster-72560.55348/Cluster-72560.240612/Cluster-72560.324974/Cluster-72560.220879/Cluster-72560.166910/Cluster-72560.232570/Cluster-72560.118429/Cluster-72560.117713/Cluster-72560.182405/Cluster-72560.140340/Cluster-72560.109668/Cluster-72560.97096/Cluster-19374.0/Cluster-72560.15367/Cluster-72560.166914/Cluster-72560.55347/Cluster-72560.166908/Cluster-72560.153898/Cluster-72560.78917/Cluster-72…	79	51	28
Molecular function	GO:0016160	amylase activity	41/16861	168/107557	0.244048	0.00217245	0.040599	0.0359001	Cluster-72560.202587/Cluster-72560.254617/Cluster-72560.167329/Cluster-72560.114688/Cluster-72560.307051/Cluster-72560.177467/Cluster-72560.138739/Cluster-72560.170995/Cluster-72560.116804/Cluster-72560.183252/Cluster-72560.123450/Cluster-72560.173251/Cluster-72560.169517/Cluster-72560.202588/Cluster-72560.297766/Cluster-72560.172394/Cluster-72560.131181/Cluster-72560.167328/Cluster-72560.219271/…	41	16	25
Molecular function	GO:0004427	inorganic diphosphatase activity	35/16861	138/107557	0.253623	0.0022208	0.0407035	0.0359924	Cluster-72560.155888/Cluster-72560.167819/Cluster-72560.151227/Cluster-72560.151225/Cluster-72560.95224/Cluster-72560.222388/Cluster-72560.117439/Cluster-72560.166911/Cluster-72560.162923/Cluster-72560.155890/Cluster-72560.173757/Cluster-72560.116899/Cluster-72560.181364/Cluster-72560.188093/Cluster-72560.151228/Cluster-72560.273736/Cluster-72560.196524/Cluster-72560.167820/Cluster-72560.212813/C…	35	10	25
Molecular function	GO:0102229	amylopectin maltohydrolase activity	36/16861	143/107557	0.251748	0.00222488	0.0407035	0.0359924	Cluster-72560.202587/Cluster-72560.254617/Cluster-72560.167329/Cluster-72560.114688/Cluster-72560.138739/Cluster-72560.170995/Cluster-72560.116804/Cluster-72560.183252/Cluster-72560.123450/Cluster-72560.173251/Cluster-72560.169517/Cluster-72560.202588/Cluster-72560.172394/Cluster-72560.131181/Cluster-72560.167328/Cluster-72560.219271/Cluster-72560.177940/Cluster-72560.171286/Cluster-72560.177966/…	36	14	22
Biological process	GO:0043446	cellular alkane metabolic process	28/15288	94/91866	0.297872	0.00109863	0.0399922	0.0370659	Cluster-72560.160425/Cluster-72560.160419/Cluster-72560.160421/Cluster-72560.103759/Cluster-72560.210423/Cluster-72560.198568/Cluster-72560.168374/Cluster-72560.118012/Cluster-72560.168907/Cluster-72560.248118/Cluster-72560.56883/Cluster-72560.129000/Cluster-72560.152512/Cluster-72560.183132/Cluster-72560.140828/Cluster-72560.133334/Cluster-72560.173132/Cluster-72560.160020/Cluster-72560.141484/C…	28	7	21
Biological process	GO:0043447	alkane biosynthetic process	28/15288	94/91866	0.297872	0.00109863	0.0399922	0.0370659	Cluster-72560.160425/Cluster-72560.160419/Cluster-72560.160421/Cluster-72560.103759/Cluster-72560.210423/Cluster-72560.198568/Cluster-72560.168374/Cluster-72560.118012/Cluster-72560.168907/Cluster-72560.248118/Cluster-72560.56883/Cluster-72560.129000/Cluster-72560.152512/Cluster-72560.183132/Cluster-72560.140828/Cluster-72560.133334/Cluster-72560.173132/Cluster-72560.160020/Cluster-72560.141484/C…	28	7	21
Molecular function	GO:0004357	glutamate-cysteine ligase activity	8/16861	17/107557	0.470588	0.00232409	0.0420757	0.0372058	Cluster-72560.156863/Cluster-72560.185556/Cluster-72560.123866/Cluster-72560.147730/Cluster-72560.156861/Cluster-72560.267172/Cluster-72560.156862/Cluster-72560.282605	8	1	7
Molecular function	GO:1901618	organic hydroxy compound transmembrane transporter activity	30/16861	114/107557	0.263158	0.00242584	0.0430215	0.0380421	Cluster-72560.118436/Cluster-72560.72169/Cluster-72560.166910/Cluster-72560.238728/Cluster-72560.97096/Cluster-19374.0/Cluster-72560.166914/Cluster-72560.166908/Cluster-72560.51383/Cluster-72560.166623/Cluster-72560.186500/Cluster-72560.265783/Cluster-72560.175135/Cluster-72560.201367/Cluster-72560.110075/Cluster-72560.186199/Cluster-72560.96945/Cluster-72560.161914/Cluster-72560.16525/Cluster-72…	30	15	15
Molecular function	GO:0005355	glucose transmembrane transporter activity	78/16861	365/107557	0.213699	0.00241117	0.0430215	0.0380421	Cluster-72560.55348/Cluster-72560.240612/Cluster-72560.324974/Cluster-72560.220879/Cluster-72560.166910/Cluster-72560.232570/Cluster-72560.118429/Cluster-72560.117713/Cluster-72560.182405/Cluster-72560.140340/Cluster-72560.109668/Cluster-72560.97096/Cluster-19374.0/Cluster-72560.15367/Cluster-72560.166914/Cluster-72560.55347/Cluster-72560.166908/Cluster-72560.153898/Cluster-72560.78917/Cluster-72…	78	51	27
Molecular function	GO:0016165	linoleate 13S-lipoxygenase activity	18/16861	58/107557	0.310345	0.00256457	0.0450225	0.0398115	Cluster-72560.301627/Cluster-72560.147603/Cluster-72560.166889/Cluster-72560.166481/Cluster-72560.166893/Cluster-72560.166890/Cluster-72560.166891/Cluster-72560.211574/Cluster-72560.176479/Cluster-72560.148043/Cluster-72560.136552/Cluster-72560.178979/Cluster-72560.299465/Cluster-72560.186026/Cluster-72560.148044/Cluster-72560.176022/Cluster-72560.156182/Cluster-72560.147831	18	13	5
Molecular function	GO:0061134	peptidase regulator activity	53/16861	232/107557	0.228448	0.00265113	0.0460766	0.0407436	Cluster-72560.178689/Cluster-72560.165510/Cluster-72560.171420/Cluster-72560.117818/Cluster-72560.86196/Cluster-72560.177397/Cluster-72560.142092/Cluster-35768.0/Cluster-72560.168505/Cluster-72560.306112/Cluster-72560.106859/Cluster-72560.153824/Cluster-72560.171071/Cluster-72560.216450/Cluster-72560.185438/Cluster-72560.124694/Cluster-72560.155119/Cluster-72560.192977/Cluster-72560.269581/Cluste…	53	37	16
Molecular function	GO:0017040	N-acylsphingosine amidohydrolase activity	9/16861	21/107557	0.428571	0.00275964	0.0466237	0.0412274	Cluster-72560.212181/Cluster-72560.154650/Cluster-72560.104838/Cluster-72560.69930/Cluster-65829.0/Cluster-72560.104634/Cluster-72560.227604/Cluster-72560.154651/Cluster-72560.141992	9	3	6
Molecular function	GO:0015925	galactosidase activity	67/16861	307/107557	0.218241	0.0027428	0.0466237	0.0412274	Cluster-72560.172081/Cluster-72560.138890/Cluster-72560.136545/Cluster-72560.158309/Cluster-72560.104749/Cluster-72560.175006/Cluster-72560.254872/Cluster-72560.158313/Cluster-72560.183374/Cluster-6396.0/Cluster-72560.254871/Cluster-72560.156259/Cluster-72560.236566/Cluster-72560.172586/Cluster-72560.184713/Cluster-72560.149627/Cluster-18640.0/Cluster-72560.138798/Cluster-72560.142834/Cluster-725…	67	33	34
Molecular function	GO:0016701	oxidoreductase activity, acting on single donors with incorporation of molecular oxygen	74/16861	345/107557	0.214493	0.00276308	0.0466237	0.0412274	Cluster-72560.117757/Cluster-72560.149489/Cluster-72560.156855/Cluster-72560.177978/Cluster-72560.171455/Cluster-72560.153879/Cluster-72560.156854/Cluster-72560.151533/Cluster-72560.129633/Cluster-72560.301627/Cluster-72560.147603/Cluster-72560.161016/Cluster-72560.161017/Cluster-72560.119755/Cluster-72560.316039/Cluster-72560.311915/Cluster-72560.166889/Cluster-72560.145524/Cluster-72560.39547/C…	74	35	39
Molecular function	GO:0070137	ubiquitin-like protein-specific endopeptidase activity	7/16861	14/107557	0.5	0.00286591	0.0474376	0.0419472	Cluster-72560.247161/Cluster-72560.202924/Cluster-72560.296454/Cluster-72560.131591/Cluster-72560.296453/Cluster-72560.151562/Cluster-72560.196932	7	4	3
Molecular function	GO:0070139	SUMO-specific endopeptidase activity	7/16861	14/107557	0.5	0.00286591	0.0474376	0.0419472	Cluster-72560.247161/Cluster-72560.202924/Cluster-72560.296454/Cluster-72560.131591/Cluster-72560.296453/Cluster-72560.151562/Cluster-72560.196932	7	4	3
Biological process	GO:0071465	cellular response to desiccation	7/15288	12/91866	0.583333	0.00127956	0.0453629	0.0420436	Cluster-72560.229408/Cluster-37336.0/Cluster-72560.301074/Cluster-72560.287319/Cluster-72560.190163/Cluster-72560.200170/Cluster-31967.0	7	4	3
Biological process	GO:0008300	isoprenoid catabolic process	26/15288	86/91866	0.302326	0.00127907	0.0453629	0.0420436	Cluster-72560.219045/Cluster-72560.173215/Cluster-72560.152715/Cluster-72560.143537/Cluster-72560.311273/Cluster-72560.199656/Cluster-72560.243292/Cluster-72560.154520/Cluster-72560.103136/Cluster-72560.152714/Cluster-72560.296727/Cluster-4752.0/Cluster-72560.150230/Cluster-72560.311813/Cluster-72560.199655/Cluster-72560.103764/Cluster-72560.164834/Cluster-72560.40786/Cluster-72560.210584/Cluster…	26	23	3
Biological process	GO:0042214	terpene metabolic process	37/15288	136/91866	0.272059	0.00129755	0.0453629	0.0420436	Cluster-72560.174187/Cluster-72560.126864/Cluster-72560.179903/Cluster-72560.211871/Cluster-72560.211827/Cluster-72560.211722/Cluster-72560.211720/Cluster-72560.111001/Cluster-72560.197064/Cluster-72560.115762/Cluster-72560.124810/Cluster-72560.209738/Cluster-72560.211744/Cluster-72560.143537/Cluster-72560.147996/Cluster-72560.176132/Cluster-72560.102520/Cluster-72560.159817/Cluster-72560.175856/…	37	22	15
Biological process	GO:0045926	negative regulation of growth	37/15288	136/91866	0.272059	0.00129755	0.0453629	0.0420436	Cluster-72560.155433/Cluster-72560.155432/Cluster-72560.193988/Cluster-72560.144525/Cluster-72560.302743/Cluster-72560.168046/Cluster-72560.155434/Cluster-72560.329206/Cluster-72560.161497/Cluster-72560.160097/Cluster-72560.19789/Cluster-72560.155435/Cluster-72560.176960/Cluster-72560.223198/Cluster-72560.231640/Cluster-72560.178245/Cluster-72560.199989/Cluster-72560.122505/Cluster-72560.183545/C…	37	22	15
Biological process	GO:1901806	beta-glucoside biosynthetic process	28/15288	95/91866	0.294737	0.00131358	0.0454732	0.0421458	Cluster-72560.263163/Cluster-72560.157573/Cluster-72560.133518/Cluster-72560.105741/Cluster-72560.81059/Cluster-72560.84688/Cluster-72560.78707/Cluster-72560.141582/Cluster-72560.123308/Cluster-72560.78702/Cluster-72560.207883/Cluster-72560.188056/Cluster-72560.246155/Cluster-72560.200283/Cluster-72560.120652/Cluster-72560.97970/Cluster-72560.183691/Cluster-72560.37174/Cluster-72560.212784/Cluste…	28	12	16

## Sheet: Leaves
TableS3. Gene Ontology enrichments of differentially expressed genes between large flower taxa and small flower taxa in flowers and leaves
In leaves
Ontology	ID	Description	Ratio in study	Ratio in background	Enrichment ratio	pvalue	p.adjust	qvalue	geneID	Count	up	down
Biological process	GO:0016042	lipid catabolic process	130/7999	421/49679	0.308789	2.87348e-14	8.33597e-11	7.05667e-11	Cluster-15486.51986/Cluster-15486.21518/Cluster-15486.53573/Cluster-15486.89756/Cluster-15486.51257/Cluster-15486.17653/Cluster-15486.38737/Cluster-15486.61364/Cluster-15486.46885/Cluster-15565.0/Cluster-15486.74203/Cluster-15486.80351/Cluster-15486.85786/Cluster-15486.63962/Cluster-15486.17652/Cluster-15486.76575/Cluster-15486.4212/Cluster-15486.27742/Cluster-8346.0/Cluster-15486.92851/Cluster-1…	130	32	98
Cellular component	GO:0000325	plant-type vacuole	111/8734	397/55228	0.279597	5.50165e-10	2.72882e-07	2.28174e-07	Cluster-15486.61722/Cluster-15486.62433/Cluster-15486.85093/Cluster-15486.70986/Cluster-15486.51876/Cluster-15486.56348/Cluster-15486.425/Cluster-15486.34092/Cluster-15486.72923/Cluster-15486.83655/Cluster-15486.66325/Cluster-15486.87908/Cluster-15486.81425/Cluster-15486.46270/Cluster-15486.46862/Cluster-15486.46861/Cluster-15486.90792/Cluster-15486.90629/Cluster-15486.58561/Cluster-15486.88388/C…	111	31	80
Molecular function	GO:0008238	exopeptidase activity	92/9286	313/58643	0.29393	1.10164e-09	7.41405e-07	6.1576e-07	Cluster-15486.84511/Cluster-15486.6506/Cluster-15486.85839/Cluster-15486.81238/Cluster-15486.41678/Cluster-15486.72367/Cluster-15486.26242/Cluster-15486.92166/Cluster-15486.57249/Cluster-15486.79317/Cluster-15486.74444/Cluster-15486.65983/Cluster-15486.52696/Cluster-15486.76050/Cluster-15486.3412/Cluster-15486.79542/Cluster-15486.58792/Cluster-15486.76847/Cluster-15486.73469/Cluster-15486.8820/Cl…	92	20	72
Molecular function	GO:0016709	oxidoreductase activity, acting on paired donors, with incorporation or reduction of molecular oxygen, NAD(P)H as one donor, and incorporation of one atom of oxygen	111/9286	400/58643	0.2775	9.61329e-10	7.41405e-07	6.1576e-07	Cluster-15486.87299/Cluster-15486.69092/Cluster-15486.50295/Cluster-15486.87464/Cluster-15486.10961/Cluster-15486.22159/Cluster-15486.63086/Cluster-15486.79471/Cluster-3409.0/Cluster-15486.68395/Cluster-15486.26987/Cluster-15486.73229/Cluster-15486.91399/Cluster-38341.0/Cluster-15486.25334/Cluster-15486.18436/Cluster-15486.40617/Cluster-15486.40996/Cluster-15486.4361/Cluster-15486.72750/Cluster-1…	111	44	67
Molecular function	GO:0052689	carboxylic ester hydrolase activity	97/9286	345/58643	0.281159	5.08844e-09	2.28301e-06	1.89611e-06	Cluster-15486.92676/Cluster-15486.31083/Cluster-15486.94188/Cluster-15486.45503/Cluster-15486.17653/Cluster-15486.31081/Cluster-15486.31082/Cluster-15486.51904/Cluster-15486.49313/Cluster-15486.77851/Cluster-15486.63962/Cluster-15486.17652/Cluster-15486.85709/Cluster-15486.9388/Cluster-15486.5179/Cluster-15486.15957/Cluster-15486.69490/Cluster-15486.72742/Cluster-15486.79320/Cluster-15486.56707/C…	97	33	64
Biological process	GO:0046148	pigment biosynthetic process	128/7999	480/49679	0.266667	2.38148e-09	3.45433e-06	2.9242e-06	Cluster-15486.42097/Cluster-15486.60576/Cluster-15486.30048/Cluster-15486.48253/Cluster-15486.55789/Cluster-15486.44211/Cluster-15486.33464/Cluster-15486.14869/Cluster-15486.17252/Cluster-15486.81261/Cluster-15486.30902/Cluster-15486.40510/Cluster-15486.93862/Cluster-15486.16460/Cluster-15486.49522/Cluster-15486.90886/Cluster-15486.66892/Cluster-15486.17851/Cluster-15486.77299/Cluster-15486.42204…	128	60	68
Biological process	GO:0009850	auxin metabolic process	53/7999	151/49679	0.350993	9.51773e-09	9.20365e-06	7.79118e-06	Cluster-15486.87299/Cluster-15486.23402/Cluster-15486.46672/Cluster-15486.51904/Cluster-15486.63086/Cluster-15486.54055/Cluster-15486.73229/Cluster-15486.91399/Cluster-38341.0/Cluster-15486.25334/Cluster-15486.75251/Cluster-15486.88736/Cluster-8346.0/Cluster-15486.77080/Cluster-15486.69263/Cluster-15486.5178/Cluster-15486.56707/Cluster-15486.54715/Cluster-15486.19559/Cluster-15486.19276/Cluster-1…	53	23	30
Cellular component	GO:0009705	plant-type vacuole membrane	77/8734	267/55228	0.28839	5.41421e-08	1.34272e-05	1.12274e-05	Cluster-15486.85093/Cluster-15486.70986/Cluster-15486.51876/Cluster-15486.34092/Cluster-15486.83655/Cluster-15486.81425/Cluster-15486.46270/Cluster-15486.90629/Cluster-15486.58561/Cluster-25395.0/Cluster-15486.89197/Cluster-15486.50691/Cluster-15486.66689/Cluster-15486.71607/Cluster-15486.73958/Cluster-15486.70230/Cluster-15486.68141/Cluster-15486.86820/Cluster-15486.74653/Cluster-15486.86121/Clu…	77	18	59
Biological process	GO:1901617	organic hydroxy compound biosynthetic process	126/7999	497/49679	0.253521	7.53387e-08	5.46394e-05	4.6254e-05	Cluster-15486.24546/Cluster-15486.18727/Cluster-15486.87308/Cluster-15486.4284/Cluster-15486.52700/Cluster-15486.54391/Cluster-15486.33464/Cluster-15486.22159/Cluster-15486.70824/Cluster-15486.85244/Cluster-15486.59229/Cluster-15486.26221/Cluster-15486.79684/Cluster-15486.64701/Cluster-15486.92832/Cluster-29642.0/Cluster-15486.25407/Cluster-15486.80892/Cluster-15486.89820/Cluster-15486.9204/Clust…	126	40	86
Molecular function	GO:0008171	O-methyltransferase activity	52/9286	162/58643	0.320988	2.07961e-07	5.86155e-05	4.8682e-05	Cluster-15486.52478/Cluster-15486.48444/Cluster-15486.30497/Cluster-15486.51861/Cluster-15486.93014/Cluster-26222.0/Cluster-15486.4081/Cluster-15486.48443/Cluster-15486.60243/Cluster-15486.44326/Cluster-15486.71395/Cluster-4739.0/Cluster-15486.91983/Cluster-15486.75821/Cluster-15486.2969/Cluster-15486.92042/Cluster-15486.22216/Cluster-15486.11995/Cluster-15486.42110/Cluster-15486.84037/Cluster-15…	52	25	27
Molecular function	GO:0000981	DNA-binding transcription factor activity, RNA polymerase II-specific	69/9286	238/58643	0.289916	2.17739e-07	5.86155e-05	4.8682e-05	Cluster-15486.8426/Cluster-15486.90040/Cluster-15486.79442/Cluster-15486.4528/Cluster-15486.52700/Cluster-15486.42440/Cluster-15486.48991/Cluster-15486.70869/Cluster-15486.71532/Cluster-15486.62589/Cluster-15486.77448/Cluster-15486.73398/Cluster-15486.65165/Cluster-15486.40145/Cluster-15486.25839/Cluster-15486.11952/Cluster-15486.19157/Cluster-15486.31431/Cluster-15486.90363/Cluster-15486.75321/C…	69	21	48
Molecular function	GO:0008237	metallopeptidase activity	90/9286	339/58643	0.265487	3.06267e-07	6.87058e-05	5.70623e-05	Cluster-15486.84511/Cluster-15486.49900/Cluster-15486.71521/Cluster-15486.6506/Cluster-15486.85839/Cluster-15486.51433/Cluster-15486.48767/Cluster-15486.53865/Cluster-5882.0/Cluster-15486.45677/Cluster-15486.81238/Cluster-15486.62883/Cluster-15486.41678/Cluster-15486.15520/Cluster-15486.33598/Cluster-15486.33422/Cluster-15486.82935/Cluster-15486.37043/Cluster-15486.63000/Cluster-15486.44092/Clust…	90	21	69
Biological process	GO:0042446	hormone biosynthetic process	105/7999	399/49679	0.263158	1.25567e-07	7.28539e-05	6.16732e-05	Cluster-15486.46802/Cluster-15486.87299/Cluster-15486.76752/Cluster-15486.91910/Cluster-15486.52700/Cluster-15486.51257/Cluster-15486.44887/Cluster-15486.17653/Cluster-15486.91734/Cluster-15486.23402/Cluster-15486.46672/Cluster-15486.63086/Cluster-15565.0/Cluster-15486.26221/Cluster-15486.79684/Cluster-15486.73229/Cluster-15486.44801/Cluster-15486.55343/Cluster-15486.91399/Cluster-15486.17652/Clu…	105	36	69
Molecular function	GO:0103075	indole-3-pyruvate monooxygenase activity	23/9286	50/58643	0.46	4.99185e-07	9.59861e-05	7.97195e-05	Cluster-15486.87299/Cluster-15486.63086/Cluster-15486.73229/Cluster-15486.91399/Cluster-38341.0/Cluster-15486.25334/Cluster-15486.77080/Cluster-15486.19276/Cluster-15486.90285/Cluster-15486.25678/Cluster-15486.75984/Cluster-31012.0/Cluster-15486.1244/Cluster-15486.26383/Cluster-15486.92295/Cluster-15486.91229/Cluster-15486.66370/Cluster-15486.28979/Cluster-15486.65417/Cluster-15486.50245/Cluster-…	23	10	13
Molecular function	GO:0004177	aminopeptidase activity	37/9286	104/58643	0.355769	6.93761e-07	0.000116725	9.6944e-05	Cluster-15486.84511/Cluster-15486.6506/Cluster-15486.85839/Cluster-15486.81238/Cluster-15486.41678/Cluster-15486.92166/Cluster-15486.57249/Cluster-15486.79317/Cluster-15486.74444/Cluster-15486.65983/Cluster-15486.52696/Cluster-15486.79542/Cluster-15486.86996/Cluster-15486.85462/Cluster-15486.24800/Cluster-15486.54011/Cluster-15486.53458/Cluster-15486.91074/Cluster-15486.46696/Cluster-15486.24677/…	37	4	33
Molecular function	GO:0034593	phosphatidylinositol bisphosphate phosphatase activity	15/9286	26/58643	0.576923	1.30132e-06	0.000175157	0.000145474	Cluster-15486.78346/Cluster-15486.67022/Cluster-15486.33797/Cluster-15486.35368/Cluster-15486.35965/Cluster-15486.86649/Cluster-15486.53630/Cluster-15486.60969/Cluster-15486.12894/Cluster-15486.76651/Cluster-15486.35842/Cluster-15486.76472/Cluster-15486.52383/Cluster-15486.64319/Cluster-15486.35843	15	11	4
Molecular function	GO:0015238	drug transmembrane transporter activity	98/9286	389/58643	0.251928	1.27388e-06	0.000175157	0.000145474	Cluster-15486.61722/Cluster-15486.62433/Cluster-15486.42488/Cluster-15486.50034/Cluster-15486.4408/Cluster-15486.79444/Cluster-15486.93588/Cluster-15486.49928/Cluster-30246.0/Cluster-15486.56348/Cluster-15486.74947/Cluster-15486.24176/Cluster-15486.425/Cluster-15486.26780/Cluster-15486.66325/Cluster-15486.58395/Cluster-15486.10896/Cluster-15486.22839/Cluster-15486.69592/Cluster-15486.43787/Cluste…	98	32	66
Biological process	GO:0016036	cellular response to phosphate starvation	50/7999	155/49679	0.322581	4.94175e-07	0.000238934	0.000202265	Cluster-15486.81077/Cluster-15486.54084/Cluster-15486.92130/Cluster-15486.71091/Cluster-15486.63687/Cluster-15486.62309/Cluster-15486.31934/Cluster-15486.66688/Cluster-15486.54957/Cluster-15486.71833/Cluster-15486.66892/Cluster-15486.68670/Cluster-15486.70826/Cluster-36845.0/Cluster-15486.50468/Cluster-15486.29640/Cluster-15486.46075/Cluster-15486.93767/Cluster-15486.66263/Cluster-15486.71575/Clu…	50	19	31
Molecular function	GO:0005310	dicarboxylic acid transmembrane transporter activity	30/9286	80/58643	0.375	2.17803e-06	0.000244302	0.0002029	Cluster-15486.50034/Cluster-15486.79444/Cluster-15486.93588/Cluster-15486.74947/Cluster-15486.16219/Cluster-15486.10896/Cluster-15486.83390/Cluster-15486.90629/Cluster-15486.58561/Cluster-15486.15675/Cluster-15486.62061/Cluster-5326.0/Cluster-15486.93585/Cluster-15486.93586/Cluster-15486.74350/Cluster-15486.86343/Cluster-15486.4323/Cluster-27718.0/Cluster-15486.44502/Cluster-16562.1/Cluster-15486…	30	3	27
Molecular function	GO:0046915	transition metal ion transmembrane transporter activity	35/9286	100/58643	0.35	2.11495e-06	0.000244302	0.0002029	Cluster-15486.79759/Cluster-25531.0/Cluster-15486.82838/Cluster-15486.49048/Cluster-15486.42007/Cluster-15486.33735/Cluster-15486.50466/Cluster-27158.0/Cluster-15486.93183/Cluster-15486.72205/Cluster-15486.72284/Cluster-15486.19722/Cluster-15486.34197/Cluster-15486.92116/Cluster-15486.46002/Cluster-15486.46008/Cluster-15486.48125/Cluster-15486.78955/Cluster-15486.6103/Cluster-19074.0/Cluster-1548…	35	11	24
Molecular function	GO:0034595	phosphatidylinositol phosphate 5-phosphatase activity	14/9286	24/58643	0.583333	2.46966e-06	0.000255705	0.000212371	Cluster-15486.78346/Cluster-15486.67022/Cluster-15486.33797/Cluster-15486.35368/Cluster-15486.35965/Cluster-15486.86649/Cluster-15486.53630/Cluster-15486.12894/Cluster-15486.76651/Cluster-15486.35842/Cluster-15486.76472/Cluster-15486.52383/Cluster-15486.64319/Cluster-15486.35843	14	11	3
Biological process	GO:0009851	auxin biosynthetic process	35/7999	95/49679	0.368421	7.87805e-07	0.000280211	0.000237207	Cluster-15486.87299/Cluster-15486.23402/Cluster-15486.46672/Cluster-15486.63086/Cluster-15486.73229/Cluster-15486.91399/Cluster-38341.0/Cluster-15486.25334/Cluster-15486.75251/Cluster-15486.88736/Cluster-15486.77080/Cluster-15486.5178/Cluster-15486.19276/Cluster-15486.90285/Cluster-15486.46446/Cluster-15486.25678/Cluster-15486.75984/Cluster-31012.0/Cluster-15486.1244/Cluster-15486.64180/Cluster-1…	35	12	23
Biological process	GO:0018958	phenol-containing compound metabolic process	47/7999	144/49679	0.326389	7.33341e-07	0.000280211	0.000237207	Cluster-15486.52700/Cluster-15486.26221/Cluster-11533.0/Cluster-15486.418/Cluster-15486.27346/Cluster-15486.77575/Cluster-15486.87802/Cluster-15486.82702/Cluster-15486.29469/Cluster-15486.41414/Cluster-15486.70831/Cluster-15486.12572/Cluster-15486.59756/Cluster-15486.52789/Cluster-15486.19641/Cluster-15486.66943/Cluster-15486.82701/Cluster-15486.60272/Cluster-15486.37213/Cluster-15486.50407/Clust…	47	13	34
Biological process	GO:0031667	response to nutrient levels	107/7999	424/49679	0.252358	8.6932e-07	0.000280211	0.000237207	Cluster-15486.81077/Cluster-15486.54084/Cluster-15486.92130/Cluster-15486.71091/Cluster-15486.64122/Cluster-15486.44980/Cluster-15486.63687/Cluster-15486.84365/Cluster-15486.45974/Cluster-15486.79712/Cluster-15486.65954/Cluster-15486.62309/Cluster-15486.31934/Cluster-15486.66688/Cluster-15486.52686/Cluster-15486.54957/Cluster-15486.43786/Cluster-15486.71833/Cluster-15486.77915/Cluster-15486.92239…	107	37	70
Biological process	GO:0015893	drug transport	59/7999	199/49679	0.296482	1.21219e-06	0.000351655	0.000297687	Cluster-15486.42488/Cluster-15486.50034/Cluster-15486.4408/Cluster-15486.79444/Cluster-15486.93588/Cluster-15486.49928/Cluster-30246.0/Cluster-15486.74947/Cluster-15486.32659/Cluster-15486.22839/Cluster-15486.69592/Cluster-15486.43787/Cluster-15486.71726/Cluster-15486.83390/Cluster-15486.4496/Cluster-15486.48417/Cluster-15486.62110/Cluster-15486.62061/Cluster-8346.0/Cluster-15486.91880/Cluster-15…	59	25	34
Molecular function	GO:0033897	ribonuclease T2 activity	12/9286	19/58643	0.631579	4.13877e-06	0.000397913	0.000330479	Cluster-15486.49632/Cluster-15486.52766/Cluster-15486.51798/Cluster-15486.49628/Cluster-15486.66892/Cluster-15486.70826/Cluster-15486.49627/Cluster-15486.49645/Cluster-15486.44307/Cluster-15486.30040/Cluster-15486.25660/Cluster-15486.6177	12	8	4
Biological process	GO:0009267	cellular response to starvation	77/7999	285/49679	0.270175	1.9099e-06	0.000503693	0.000426392	Cluster-15486.81077/Cluster-15486.54084/Cluster-15486.92130/Cluster-15486.71091/Cluster-15486.63687/Cluster-15486.45974/Cluster-15486.79712/Cluster-15486.62309/Cluster-15486.31934/Cluster-15486.66688/Cluster-15486.52686/Cluster-15486.54957/Cluster-15486.71833/Cluster-15486.77915/Cluster-15486.92239/Cluster-15486.66892/Cluster-16177.0/Cluster-15486.68670/Cluster-15486.80017/Cluster-10642.0/Cluster…	77	25	52
Biological process	GO:0009072	aromatic amino acid family metabolic process	77/7999	287/49679	0.268293	2.54197e-06	0.000612603	0.000518588	Cluster-15486.44617/Cluster-15486.32832/Cluster-15486.76142/Cluster-15486.88452/Cluster-15486.2908/Cluster-15486.44615/Cluster-15486.20746/Cluster-15486.40519/Cluster-15486.46672/Cluster-15486.73523/Cluster-15486.49817/Cluster-12934.0/Cluster-15486.52230/Cluster-15486.15178/Cluster-15486.3597/Cluster-15486.73856/Cluster-15486.90000/Cluster-15486.79983/Cluster-15486.48719/Cluster-11533.0/Cluster-1…	77	14	63
Biological process	GO:0030001	metal ion transport	116/7999	479/49679	0.242171	2.74521e-06	0.000612603	0.000518588	Cluster-15486.40071/Cluster-15486.50034/Cluster-15486.85093/Cluster-15486.75957/Cluster-15486.24754/Cluster-15486.31396/Cluster-15486.45974/Cluster-15486.56760/Cluster-15486.46270/Cluster-15486.35928/Cluster-15486.52686/Cluster-25531.0/Cluster-15486.77915/Cluster-15486.49048/Cluster-15486.8495/Cluster-15486.9933/Cluster-15486.71145/Cluster-15486.33735/Cluster-15486.62061/Cluster-24714.0/Cluster-1…	116	34	82
Molecular function	GO:0016298	lipase activity	50/9286	171/58643	0.292398	7.23497e-06	0.000649218	0.000539196	Cluster-15486.94188/Cluster-15486.17653/Cluster-15486.85786/Cluster-15486.63962/Cluster-15486.17652/Cluster-36845.0/Cluster-15486.79320/Cluster-15486.82162/Cluster-15486.61336/Cluster-15486.45223/Cluster-15486.46106/Cluster-15486.90231/Cluster-15486.22693/Cluster-15486.18049/Cluster-15486.74360/Cluster-15486.56878/Cluster-18168.1/Cluster-15486.79936/Cluster-15486.73453/Cluster-15486.64711/Cluster…	50	14	36
Molecular function	GO:0016892	endoribonuclease activity, producing 3'-phosphomonoesters	14/9286	26/58643	0.538462	8.86282e-06	0.000653284	0.000542572	Cluster-15486.49632/Cluster-15486.52766/Cluster-15486.51798/Cluster-15486.49628/Cluster-15486.66892/Cluster-15486.70826/Cluster-15486.49627/Cluster-15486.1848/Cluster-15486.49645/Cluster-15486.44307/Cluster-15486.30040/Cluster-15486.4210/Cluster-15486.25660/Cluster-15486.6177	14	8	6
Molecular function	GO:0005385	zinc ion transmembrane transporter activity	21/9286	50/58643	0.42	9.22169e-06	0.000653284	0.000542572	Cluster-15486.49048/Cluster-15486.42007/Cluster-15486.50466/Cluster-15486.93183/Cluster-15486.72205/Cluster-15486.19722/Cluster-15486.34197/Cluster-15486.46008/Cluster-15486.78955/Cluster-15486.34836/Cluster-15486.76720/Cluster-15486.7676/Cluster-15486.92082/Cluster-15486.78608/Cluster-15486.3098/Cluster-15486.53454/Cluster-15486.59435/Cluster-15486.68215/Cluster-15486.93182/Cluster-15486.78607/C…	21	9	12
Molecular function	GO:0072509	divalent inorganic cation transmembrane transporter activity	21/9286	50/58643	0.42	9.22169e-06	0.000653284	0.000542572	Cluster-15486.49048/Cluster-15486.42007/Cluster-15486.50466/Cluster-15486.93183/Cluster-15486.72205/Cluster-15486.19722/Cluster-15486.34197/Cluster-15486.46008/Cluster-15486.78955/Cluster-15486.34836/Cluster-15486.76720/Cluster-15486.7676/Cluster-15486.92082/Cluster-15486.78608/Cluster-15486.3098/Cluster-15486.53454/Cluster-15486.59435/Cluster-15486.68215/Cluster-15486.93182/Cluster-15486.78607/C…	21	9	12
Molecular function	GO:0008134	transcription factor binding	75/9286	290/58643	0.258621	7.78331e-06	0.000653284	0.000542572	Cluster-15486.8426/Cluster-15486.42141/Cluster-15486.41348/Cluster-15486.86682/Cluster-15486.90040/Cluster-15486.79442/Cluster-15486.42440/Cluster-15486.48991/Cluster-15486.70869/Cluster-15486.71532/Cluster-15486.52057/Cluster-15486.77448/Cluster-15486.73398/Cluster-15486.81401/Cluster-15486.74474/Cluster-15486.72986/Cluster-15486.71490/Cluster-15486.40145/Cluster-8665.0/Cluster-15486.62756/Clust…	75	23	52
Molecular function	GO:0047763	caffeate O-methyltransferase activity	19/9286	43/58643	0.44186	1.00785e-05	0.000678283	0.000563335	Cluster-15486.52478/Cluster-15486.48444/Cluster-15486.51861/Cluster-15486.4081/Cluster-15486.48443/Cluster-15486.44326/Cluster-15486.71395/Cluster-15486.91983/Cluster-15486.2969/Cluster-15486.22216/Cluster-15486.42110/Cluster-15486.32440/Cluster-15486.8206/Cluster-15486.55267/Cluster-15486.40047/Cluster-15486.91386/Cluster-15486.58535/Cluster-15486.58537/Cluster-15486.78232	19	11	8
Cellular component	GO:0044438	microbody part	50/8734	170/55228	0.294118	5.81286e-06	0.000720795	0.000602702	Cluster-15486.51986/Cluster-15486.22753/Cluster-15486.53573/Cluster-15486.61364/Cluster-15486.19375/Cluster-15486.87708/Cluster-15486.89896/Cluster-3518.0/Cluster-15486.22854/Cluster-8346.0/Cluster-15486.6668/Cluster-15486.62024/Cluster-15486.84180/Cluster-15486.15075/Cluster-15486.91967/Cluster-15486.26871/Cluster-15486.26701/Cluster-15486.93773/Cluster-15486.83137/Cluster-15486.6362/Cluster-154…	50	10	40
Cellular component	GO:0044439	peroxisomal part	50/8734	170/55228	0.294118	5.81286e-06	0.000720795	0.000602702	Cluster-15486.51986/Cluster-15486.22753/Cluster-15486.53573/Cluster-15486.61364/Cluster-15486.19375/Cluster-15486.87708/Cluster-15486.89896/Cluster-3518.0/Cluster-15486.22854/Cluster-8346.0/Cluster-15486.6668/Cluster-15486.62024/Cluster-15486.84180/Cluster-15486.15075/Cluster-15486.91967/Cluster-15486.26871/Cluster-15486.26701/Cluster-15486.93773/Cluster-15486.83137/Cluster-15486.6362/Cluster-154…	50	10	40
Biological process	GO:0042594	response to starvation	85/7999	329/49679	0.258359	4.10222e-06	0.000850039	0.000719585	Cluster-15486.81077/Cluster-15486.54084/Cluster-15486.92130/Cluster-15486.71091/Cluster-15486.63687/Cluster-15486.45974/Cluster-15486.79712/Cluster-15486.65954/Cluster-15486.62309/Cluster-15486.31934/Cluster-15486.66688/Cluster-15486.52686/Cluster-15486.54957/Cluster-15486.71833/Cluster-15486.77915/Cluster-15486.92239/Cluster-15486.66892/Cluster-16177.0/Cluster-15486.68670/Cluster-15486.80017/Clu…	85	30	55
Biological process	GO:0009821	alkaloid biosynthetic process	25/7999	62/49679	0.403226	4.43539e-06	0.000857804	0.000726158	Cluster-35152.0/Cluster-15486.21031/Cluster-15486.79949/Cluster-15486.27137/Cluster-15486.76253/Cluster-15486.11014/Cluster-15486.72548/Cluster-15486.19524/Cluster-15486.79054/Cluster-15486.17681/Cluster-15486.32430/Cluster-15486.24797/Cluster-15486.27557/Cluster-15486.62455/Cluster-15486.12557/Cluster-15486.3894/Cluster-15486.24799/Cluster-15486.19500/Cluster-23731.0/Cluster-15486.35754/Cluster-…	25	4	21
Biological process	GO:0006778	porphyrin-containing compound metabolic process	78/7999	297/49679	0.262626	5.21767e-06	0.000946029	0.000800844	Cluster-15486.24546/Cluster-15486.31083/Cluster-15486.48253/Cluster-15486.44211/Cluster-15486.45602/Cluster-15486.33464/Cluster-15486.60026/Cluster-15486.31081/Cluster-15486.31082/Cluster-15486.14869/Cluster-15486.81261/Cluster-15486.30902/Cluster-15486.40510/Cluster-15486.93862/Cluster-15486.16460/Cluster-15486.33362/Cluster-15486.18767/Cluster-15486.71064/Cluster-15486.93623/Cluster-15486.91445…	78	32	46
Biological process	GO:0006855	drug transmembrane transport	46/7999	150/49679	0.306667	6.42623e-06	0.00106211	0.000899114	Cluster-15486.42488/Cluster-15486.50034/Cluster-15486.4408/Cluster-15486.79444/Cluster-15486.49928/Cluster-15486.32659/Cluster-15486.43787/Cluster-15486.71726/Cluster-15486.83390/Cluster-15486.4496/Cluster-15486.48417/Cluster-15486.62061/Cluster-15486.39821/Cluster-5326.0/Cluster-15486.47586/Cluster-15486.48476/Cluster-15486.48564/Cluster-15486.58775/Cluster-15486.67767/Cluster-15486.29152/Cluste…	46	24	22
Biological process	GO:0046486	glycerolipid metabolic process	83/7999	323/49679	0.256966	6.59016e-06	0.00106211	0.000899114	Cluster-15486.73149/Cluster-15486.78346/Cluster-15486.36204/Cluster-20731.0/Cluster-15486.88611/Cluster-15486.87327/Cluster-15486.24274/Cluster-15486.56693/Cluster-15486.92713/Cluster-15486.85244/Cluster-15486.83818/Cluster-22843.0/Cluster-15486.50653/Cluster-15486.33797/Cluster-15486.76575/Cluster-8454.0/Cluster-15486.27742/Cluster-15486.73359/Cluster-15486.94018/Cluster-36845.0/Cluster-15486.64…	83	28	55
Molecular function	GO:0016628	oxidoreductase activity, acting on the CH-CH group of donors, NAD or NADP as acceptor	68/9286	262/58643	0.259542	1.76707e-05	0.00113261	0.000940666	Cluster-15486.76752/Cluster-15486.70875/Cluster-15486.73529/Cluster-15486.43929/Cluster-15486.40510/Cluster-15486.78537/Cluster-15486.74411/Cluster-17219.1/Cluster-15486.86016/Cluster-15486.44801/Cluster-15486.76754/Cluster-15486.418/Cluster-33599.1/Cluster-15486.93623/Cluster-15486.84011/Cluster-15486.51598/Cluster-15486.93502/Cluster-367.0/Cluster-15486.78851/Cluster-21983.1/Cluster-15486.73174…	68	22	46
Biological process	GO:0044242	cellular lipid catabolic process	62/7999	224/49679	0.276786	7.93471e-06	0.0012115	0.00102558	Cluster-15486.21518/Cluster-15486.53573/Cluster-15486.89756/Cluster-15486.51257/Cluster-15486.46885/Cluster-15565.0/Cluster-15486.74203/Cluster-15486.80351/Cluster-15486.76575/Cluster-15486.4212/Cluster-15486.27742/Cluster-8346.0/Cluster-15486.92851/Cluster-15486.11091/Cluster-36845.0/Cluster-32747.0/Cluster-15486.87865/Cluster-15486.73233/Cluster-15486.93581/Cluster-20729.1/Cluster-15486.72496/C…	62	11	51
Biological process	GO:0046189	phenol-containing compound biosynthetic process	25/7999	64/49679	0.390625	8.66701e-06	0.00125715	0.00106422	Cluster-15486.52700/Cluster-15486.26221/Cluster-15486.418/Cluster-15486.27346/Cluster-15486.87802/Cluster-15486.29469/Cluster-15486.41414/Cluster-15486.70831/Cluster-15486.59756/Cluster-15486.52789/Cluster-15486.19641/Cluster-15486.60272/Cluster-15486.37213/Cluster-15486.50407/Cluster-15486.24922/Cluster-15486.36559/Cluster-15486.62770/Cluster-15486.48746/Cluster-15486.92758/Cluster-15486.24539/C…	25	5	20
Cellular component	GO:0005667	transcription factor complex	55/8734	198/55228	0.277778	1.32849e-05	0.00131786	0.00110194	Cluster-15486.8426/Cluster-15486.79442/Cluster-15486.42440/Cluster-15486.39763/Cluster-15486.70869/Cluster-15486.71532/Cluster-15486.52057/Cluster-15486.78890/Cluster-15486.45083/Cluster-15486.77448/Cluster-15486.73398/Cluster-15486.74474/Cluster-8665.0/Cluster-15486.27516/Cluster-15486.19157/Cluster-15486.10588/Cluster-15486.84202/Cluster-15486.92561/Cluster-15486.58517/Cluster-15486.75876/Clust…	55	17	38
Biological process	GO:0031669	cellular response to nutrient levels	84/7999	331/49679	0.253776	9.70168e-06	0.00134022	0.00113454	Cluster-15486.81077/Cluster-15486.54084/Cluster-15486.92130/Cluster-15486.71091/Cluster-15486.64122/Cluster-15486.63687/Cluster-15486.45974/Cluster-15486.79712/Cluster-15486.62309/Cluster-15486.31934/Cluster-15486.66688/Cluster-15486.52686/Cluster-15486.54957/Cluster-15486.71833/Cluster-15486.77915/Cluster-15486.92239/Cluster-15486.66892/Cluster-16177.0/Cluster-15486.68670/Cluster-15486.80017/Clu…	84	27	57
Cellular component	GO:0005845	mRNA cap binding complex	11/8734	18/55228	0.611111	1.64568e-05	0.00136043	0.00113754	Cluster-15486.87453/Cluster-15486.90436/Cluster-15486.90881/Cluster-15486.4821/Cluster-15486.4824/Cluster-27671.0/Cluster-15486.79572/Cluster-15486.22899/Cluster-15486.4822/Cluster-15486.26503/Cluster-15486.11606	11	2	9
Biological process	GO:0009070	serine family amino acid biosynthetic process	61/7999	221/49679	0.276018	1.02601e-05	0.00135293	0.0011453	Cluster-15486.53039/Cluster-15486.50137/Cluster-15486.93508/Cluster-15486.86004/Cluster-15486.86005/Cluster-15486.50140/Cluster-15486.59095/Cluster-15486.91011/Cluster-15486.9199/Cluster-15486.86383/Cluster-15486.49955/Cluster-15486.73627/Cluster-15486.18398/Cluster-15486.83605/Cluster-15486.73878/Cluster-15486.38383/Cluster-15486.86180/Cluster-15486.10943/Cluster-15486.48703/Cluster-15486.23191/…	61	24	37
Molecular function	GO:0016831	carboxy-lyase activity	91/9286	379/58643	0.240106	2.27842e-05	0.00139398	0.00115774	Cluster-15486.49233/Cluster-15486.70842/Cluster-15486.70823/Cluster-15486.76421/Cluster-15486.49861/Cluster-15486.49235/Cluster-15486.41975/Cluster-15486.49206/Cluster-15486.54776/Cluster-15486.49230/Cluster-15486.76063/Cluster-15486.52514/Cluster-15486.49231/Cluster-15486.22205/Cluster-15486.37233/Cluster-15486.45278/Cluster-15486.54034/Cluster-12934.0/Cluster-15486.3109/Cluster-15486.49204/Clus…	91	44	47
Biological process	GO:0033013	tetrapyrrole metabolic process	78/7999	303/49679	0.257426	1.14225e-05	0.00144073	0.00121962	Cluster-15486.24546/Cluster-15486.31083/Cluster-15486.48253/Cluster-15486.44211/Cluster-15486.45602/Cluster-15486.33464/Cluster-15486.60026/Cluster-15486.31081/Cluster-15486.31082/Cluster-15486.14869/Cluster-15486.81261/Cluster-15486.30902/Cluster-15486.40510/Cluster-15486.93862/Cluster-15486.16460/Cluster-15486.33362/Cluster-15486.18767/Cluster-15486.71064/Cluster-15486.93623/Cluster-15486.91445…	78	32	46
Molecular function	GO:0010176	homogentisate phytyltransferase activity	14/9286	28/58643	0.5	2.68472e-05	0.00150568	0.00125051	Cluster-15486.54391/Cluster-15486.64701/Cluster-15486.22010/Cluster-15486.43415/Cluster-15486.64290/Cluster-15486.48948/Cluster-15486.56950/Cluster-15486.59783/Cluster-15486.58124/Cluster-15486.63874/Cluster-15486.56650/Cluster-15486.54394/Cluster-15486.46336/Cluster-15486.63295	14	10	4
Molecular function	GO:0010354	homogentisate prenyltransferase activity	14/9286	28/58643	0.5	2.68472e-05	0.00150568	0.00125051	Cluster-15486.54391/Cluster-15486.64701/Cluster-15486.22010/Cluster-15486.43415/Cluster-15486.64290/Cluster-15486.48948/Cluster-15486.56950/Cluster-15486.59783/Cluster-15486.58124/Cluster-15486.63874/Cluster-15486.56650/Cluster-15486.54394/Cluster-15486.46336/Cluster-15486.63295	14	10	4
Molecular function	GO:0052866	phosphatidylinositol phosphate phosphatase activity	16/9286	35/58643	0.457143	2.99594e-05	0.00161302	0.00133966	Cluster-15486.78346/Cluster-15486.67022/Cluster-15486.33797/Cluster-15486.35368/Cluster-15486.35965/Cluster-15486.86649/Cluster-15486.53630/Cluster-15486.53073/Cluster-15486.60969/Cluster-15486.12894/Cluster-15486.76651/Cluster-15486.35842/Cluster-15486.76472/Cluster-15486.52383/Cluster-15486.64319/Cluster-15486.35843	16	12	4
Cellular component	GO:0005782	peroxisomal matrix	11/8734	19/55228	0.578947	3.34744e-05	0.00166033	0.00138831	Cluster-15486.62024/Cluster-15486.93773/Cluster-15486.83137/Cluster-15486.86891/Cluster-18040.0/Cluster-15486.53218/Cluster-15486.2056/Cluster-15486.53177/Cluster-15486.93772/Cluster-15486.13584/Cluster-15486.10345	11	5	6
Cellular component	GO:0031907	microbody lumen	11/8734	19/55228	0.578947	3.34744e-05	0.00166033	0.00138831	Cluster-15486.62024/Cluster-15486.93773/Cluster-15486.83137/Cluster-15486.86891/Cluster-18040.0/Cluster-15486.53218/Cluster-15486.2056/Cluster-15486.53177/Cluster-15486.93772/Cluster-15486.13584/Cluster-15486.10345	11	5	6
Cellular component	GO:0034518	RNA cap binding complex	11/8734	19/55228	0.578947	3.34744e-05	0.00166033	0.00138831	Cluster-15486.87453/Cluster-15486.90436/Cluster-15486.90881/Cluster-15486.4821/Cluster-15486.4824/Cluster-27671.0/Cluster-15486.79572/Cluster-15486.22899/Cluster-15486.4822/Cluster-15486.26503/Cluster-15486.11606	11	2	9
Cellular component	GO:0005811	lipid droplet	18/8734	42/55228	0.428571	2.80472e-05	0.00166033	0.00138831	Cluster-15486.63575/Cluster-15486.59190/Cluster-15486.83818/Cluster-15486.3883/Cluster-15486.87546/Cluster-15486.40369/Cluster-15486.83975/Cluster-15486.1031/Cluster-38480.0/Cluster-15486.3882/Cluster-9201.0/Cluster-15486.79526/Cluster-15486.5251/Cluster-15486.84979/Cluster-4230.0/Cluster-15486.8095/Cluster-15486.1515/Cluster-15486.34095	18	5	13
Molecular function	GO:0016701	oxidoreductase activity, acting on single donors with incorporation of molecular oxygen	56/9286	209/58643	0.267943	3.57219e-05	0.00184929	0.0015359	Cluster-15486.27469/Cluster-15486.45602/Cluster-15486.27844/Cluster-15486.23242/Cluster-15486.19065/Cluster-15486.26231/Cluster-15486.59300/Cluster-15486.72674/Cluster-15486.50037/Cluster-15486.50036/Cluster-15486.13321/Cluster-15486.4407/Cluster-15486.80251/Cluster-15486.85863/Cluster-15486.26397/Cluster-15486.35882/Cluster-15486.27048/Cluster-15486.34401/Cluster-15486.12572/Cluster-15486.80250/…	56	18	38
Biological process	GO:0006544	glycine metabolic process	30/7999	86/49679	0.348837	1.64505e-05	0.00198846	0.00168329	Cluster-15486.53039/Cluster-15486.86004/Cluster-15486.86005/Cluster-15486.73878/Cluster-15486.49308/Cluster-15486.46628/Cluster-15486.38383/Cluster-15486.86180/Cluster-15486.23191/Cluster-15486.57313/Cluster-15486.1460/Cluster-15486.46627/Cluster-15486.49316/Cluster-15486.63529/Cluster-24889.0/Cluster-15486.11940/Cluster-15486.46947/Cluster-15486.83301/Cluster-15486.52396/Cluster-15486.80132/Clus…	30	13	17
Cellular component	GO:0035770	ribonucleoprotein granule	57/8734	217/55228	0.262673	5.39309e-05	0.00222915	0.00186393	Cluster-15486.46802/Cluster-15486.87453/Cluster-15486.53460/Cluster-15486.91910/Cluster-15486.90584/Cluster-15486.83286/Cluster-15486.90427/Cluster-15486.90771/Cluster-15486.12748/Cluster-15486.37645/Cluster-15486.58960/Cluster-15486.45336/Cluster-15486.46226/Cluster-15486.46034/Cluster-15486.60625/Cluster-15486.4821/Cluster-15486.76471/Cluster-15486.91057/Cluster-15486.83412/Cluster-15486.51259/…	57	11	46
Cellular component	GO:0036464	cytoplasmic ribonucleoprotein granule	57/8734	217/55228	0.262673	5.39309e-05	0.00222915	0.00186393	Cluster-15486.46802/Cluster-15486.87453/Cluster-15486.53460/Cluster-15486.91910/Cluster-15486.90584/Cluster-15486.83286/Cluster-15486.90427/Cluster-15486.90771/Cluster-15486.12748/Cluster-15486.37645/Cluster-15486.58960/Cluster-15486.45336/Cluster-15486.46226/Cluster-15486.46034/Cluster-15486.60625/Cluster-15486.4821/Cluster-15486.76471/Cluster-15486.91057/Cluster-15486.83412/Cluster-15486.51259/…	57	11	46
Biological process	GO:0071456	cellular response to hypoxia	14/7999	27/49679	0.518519	1.91088e-05	0.00221738	0.00187708	Cluster-15486.63962/Cluster-15486.61336/Cluster-15486.45254/Cluster-15486.45223/Cluster-15486.34840/Cluster-15486.46106/Cluster-15486.59171/Cluster-15486.34757/Cluster-15486.51501/Cluster-15486.42940/Cluster-15486.38262/Cluster-15486.58738/Cluster-15486.66959/Cluster-15486.42284	14	6	8
Molecular function	GO:0001085	RNA polymerase II transcription factor binding	20/9286	51/58643	0.392157	4.94262e-05	0.00237599	0.00197333	Cluster-15486.8426/Cluster-15486.79442/Cluster-15486.42440/Cluster-15486.70869/Cluster-15486.71532/Cluster-15486.52057/Cluster-15486.77448/Cluster-15486.73398/Cluster-15486.19157/Cluster-15486.10588/Cluster-15486.58517/Cluster-15486.12480/Cluster-15486.69816/Cluster-15486.37745/Cluster-15486.38240/Cluster-15486.40103/Cluster-15486.18714/Cluster-15486.66480/Cluster-15486.67332/Cluster-15486.32952	20	5	15
Molecular function	GO:0016763	transferase activity, transferring pentosyl groups	38/9286	127/58643	0.299213	4.91785e-05	0.00237599	0.00197333	Cluster-15486.42097/Cluster-15486.60576/Cluster-15486.40889/Cluster-15486.21063/Cluster-15486.70630/Cluster-15486.71833/Cluster-15486.90886/Cluster-15486.55363/Cluster-15486.39351/Cluster-15486.56719/Cluster-15486.22118/Cluster-15486.13360/Cluster-15486.18116/Cluster-15486.2035/Cluster-15486.42748/Cluster-15486.75792/Cluster-15486.55592/Cluster-15486.84204/Cluster-15486.56755/Cluster-15486.2582/C…	38	10	28
Biological process	GO:0009073	aromatic amino acid family biosynthetic process	49/7999	170/49679	0.288235	2.12365e-05	0.0023695	0.00200586	Cluster-15486.44617/Cluster-15486.32832/Cluster-15486.2908/Cluster-15486.44615/Cluster-15486.20746/Cluster-15486.40519/Cluster-15486.46672/Cluster-15486.52230/Cluster-15486.3597/Cluster-15486.73856/Cluster-15486.90000/Cluster-15486.79983/Cluster-15486.48719/Cluster-15486.55363/Cluster-15486.4791/Cluster-15486.89820/Cluster-15486.5836/Cluster-15486.79153/Cluster-15486.56719/Cluster-15486.22118/Clu…	49	10	39
Molecular function	GO:0004180	carboxypeptidase activity	47/9286	169/58643	0.278107	5.40788e-05	0.00251	0.00208463	Cluster-15486.72367/Cluster-15486.26242/Cluster-15486.76050/Cluster-15486.3412/Cluster-15486.58792/Cluster-15486.76847/Cluster-15486.73469/Cluster-15486.8820/Cluster-15486.8819/Cluster-15486.3413/Cluster-15486.56814/Cluster-15486.27330/Cluster-15486.86680/Cluster-15486.43721/Cluster-15486.53542/Cluster-15486.57420/Cluster-15486.78022/Cluster-15486.22398/Cluster-15486.25535/Cluster-15486.75285/Clu…	47	16	31
Molecular function	GO:0000987	proximal promoter sequence-specific DNA binding	15/9286	33/58643	0.454545	5.75505e-05	0.0025821	0.00214451	Cluster-15486.36535/Cluster-15486.44980/Cluster-15486.36533/Cluster-15486.36534/Cluster-15486.25839/Cluster-15486.66172/Cluster-15486.90250/Cluster-15486.90251/Cluster-15486.90363/Cluster-15486.77529/Cluster-15486.80759/Cluster-15486.48045/Cluster-15486.78412/Cluster-15486.84714/Cluster-15486.8408	15	4	11
Molecular function	GO:0015298	solute:cation antiporter activity	26/9286	76/58643	0.342105	6.42599e-05	0.00279012	0.00231728	Cluster-15486.85093/Cluster-15486.12568/Cluster-15486.82130/Cluster-24668.0/Cluster-15486.24844/Cluster-15486.73958/Cluster-15486.86820/Cluster-15486.56645/Cluster-15486.6764/Cluster-15486.87079/Cluster-15486.74347/Cluster-15486.56644/Cluster-15486.77329/Cluster-15486.59756/Cluster-15486.52789/Cluster-15486.68486/Cluster-15486.86892/Cluster-15486.10461/Cluster-15486.55905/Cluster-15486.45573/Clus…	26	8	18
Biological process	GO:0042168	heme metabolic process	31/7999	92/49679	0.336957	2.62734e-05	0.00282293	0.0023897	Cluster-15486.44211/Cluster-15486.60026/Cluster-15486.81261/Cluster-15486.93862/Cluster-15486.16460/Cluster-15486.18767/Cluster-15486.71064/Cluster-15486.93623/Cluster-15486.61110/Cluster-15486.49995/Cluster-15486.81260/Cluster-15486.88909/Cluster-15486.13505/Cluster-19056.0/Cluster-15486.40750/Cluster-15486.52770/Cluster-15486.81259/Cluster-15486.62658/Cluster-15486.15741/Cluster-15486.55983/Clu…	31	6	25
Biological process	GO:0032104	regulation of response to extracellular stimulus	10/7999	16/49679	0.625	3.62904e-05	0.0028824	0.00244005	Cluster-15486.44980/Cluster-15486.31934/Cluster-15486.66172/Cluster-15486.46075/Cluster-15486.93767/Cluster-15486.71575/Cluster-15486.32899/Cluster-15486.20514/Cluster-15486.48045/Cluster-15486.37441	10	2	8
Biological process	GO:0032107	regulation of response to nutrient levels	10/7999	16/49679	0.625	3.62904e-05	0.0028824	0.00244005	Cluster-15486.44980/Cluster-15486.31934/Cluster-15486.66172/Cluster-15486.46075/Cluster-15486.93767/Cluster-15486.71575/Cluster-15486.32899/Cluster-15486.20514/Cluster-15486.48045/Cluster-15486.37441	10	2	8
Biological process	GO:0030150	protein import into mitochondrial matrix	22/7999	57/49679	0.385965	3.67628e-05	0.0028824	0.00244005	Cluster-15486.23149/Cluster-15486.13953/Cluster-15486.39956/Cluster-29645.0/Cluster-15486.3696/Cluster-15486.21293/Cluster-15486.4723/Cluster-15486.76934/Cluster-15486.21758/Cluster-15486.26690/Cluster-15486.52223/Cluster-15486.26961/Cluster-15486.13/Cluster-15486.8181/Cluster-15486.60512/Cluster-15486.24931/Cluster-15486.5863/Cluster-15486.46643/Cluster-15486.91284/Cluster-15486.27978/Cluster-15…	22	4	18
Biological process	GO:0006558	L-phenylalanine metabolic process	29/7999	85/49679	0.341176	3.62982e-05	0.0028824	0.00244005	Cluster-15486.44617/Cluster-15486.32832/Cluster-15486.2908/Cluster-15486.44615/Cluster-15486.40519/Cluster-12934.0/Cluster-11533.0/Cluster-15486.89820/Cluster-15486.71917/Cluster-15486.40748/Cluster-15486.82702/Cluster-15486.44616/Cluster-15486.56321/Cluster-15486.52036/Cluster-15486.12572/Cluster-15486.33218/Cluster-15486.82701/Cluster-15486.80151/Cluster-15486.76110/Cluster-15486.65105/Cluster-…	29	4	25
Biological process	GO:1902221	erythrose 4-phosphate/phosphoenolpyruvate family amino acid metabolic process	29/7999	85/49679	0.341176	3.62982e-05	0.0028824	0.00244005	Cluster-15486.44617/Cluster-15486.32832/Cluster-15486.2908/Cluster-15486.44615/Cluster-15486.40519/Cluster-12934.0/Cluster-11533.0/Cluster-15486.89820/Cluster-15486.71917/Cluster-15486.40748/Cluster-15486.82702/Cluster-15486.44616/Cluster-15486.56321/Cluster-15486.52036/Cluster-15486.12572/Cluster-15486.33218/Cluster-15486.82701/Cluster-15486.80151/Cluster-15486.76110/Cluster-15486.65105/Cluster-…	29	4	25
Biological process	GO:0031407	oxylipin metabolic process	52/7999	187/49679	0.278075	3.55311e-05	0.0028824	0.00244005	Cluster-15486.76752/Cluster-17219.1/Cluster-15486.44801/Cluster-15486.63962/Cluster-15486.76754/Cluster-15486.83345/Cluster-15486.51598/Cluster-15486.50037/Cluster-15486.50036/Cluster-367.0/Cluster-15486.78851/Cluster-15486.61336/Cluster-15486.44109/Cluster-15486.58763/Cluster-15486.45223/Cluster-15486.26939/Cluster-15486.78328/Cluster-36611.0/Cluster-15486.12843/Cluster-15486.3141/Cluster-15486.…	52	20	32
Biological process	GO:0031408	oxylipin biosynthetic process	52/7999	187/49679	0.278075	3.55311e-05	0.0028824	0.00244005	Cluster-15486.76752/Cluster-17219.1/Cluster-15486.44801/Cluster-15486.63962/Cluster-15486.76754/Cluster-15486.83345/Cluster-15486.51598/Cluster-15486.50037/Cluster-15486.50036/Cluster-367.0/Cluster-15486.78851/Cluster-15486.61336/Cluster-15486.44109/Cluster-15486.58763/Cluster-15486.45223/Cluster-15486.26939/Cluster-15486.78328/Cluster-36611.0/Cluster-15486.12843/Cluster-15486.3141/Cluster-15486.…	52	20	32
Biological process	GO:0009308	amine metabolic process	63/7999	239/49679	0.263598	3.50586e-05	0.0028824	0.00244005	Cluster-15486.76142/Cluster-15486.71394/Cluster-15486.88452/Cluster-15486.76063/Cluster-15486.69042/Cluster-15486.46672/Cluster-15486.73523/Cluster-15486.20211/Cluster-15486.33572/Cluster-15486.3109/Cluster-15486.15178/Cluster-15486.91976/Cluster-15486.93800/Cluster-15486.55363/Cluster-15486.4791/Cluster-15486.34289/Cluster-12003.0/Cluster-15486.71309/Cluster-15486.56719/Cluster-15486.22118/Clust…	63	15	48
Biological process	GO:0009734	auxin-activated signaling pathway	95/7999	397/49679	0.239295	3.37961e-05	0.0028824	0.00244005	Cluster-15486.47969/Cluster-15486.36535/Cluster-15486.1469/Cluster-15486.62163/Cluster-15486.26710/Cluster-15486.53457/Cluster-15486.66576/Cluster-15486.36533/Cluster-15486.59486/Cluster-15486.36534/Cluster-15486.35938/Cluster-15486.54690/Cluster-15486.70774/Cluster-13628.0/Cluster-15486.57338/Cluster-15486.53145/Cluster-15486.66488/Cluster-15486.72774/Cluster-15486.72865/Cluster-15486.38811/Clus…	95	45	50
Biological process	GO:0006720	isoprenoid metabolic process	110/7999	473/49679	0.232558	3.1876e-05	0.0028824	0.00244005	Cluster-15486.46802/Cluster-15486.53732/Cluster-15486.45735/Cluster-15486.53503/Cluster-15486.49005/Cluster-23621.0/Cluster-15486.91910/Cluster-15486.41984/Cluster-15486.62058/Cluster-15486.91968/Cluster-15486.52599/Cluster-15486.68326/Cluster-15486.49004/Cluster-15486.45998/Cluster-15486.91734/Cluster-15486.33464/Cluster-15486.14869/Cluster-15486.17252/Cluster-15486.53504/Cluster-15486.82411/Clu…	110	57	53
Biological process	GO:1901568	fatty acid derivative metabolic process	38/7999	124/49679	0.306452	3.97859e-05	0.00288547	0.00244264	Cluster-15486.88611/Cluster-15486.71993/Cluster-15486.76123/Cluster-15486.79934/Cluster-15486.65540/Cluster-15486.79317/Cluster-15486.3405/Cluster-15486.30340/Cluster-15486.27668/Cluster-15486.50037/Cluster-15486.50036/Cluster-15486.64941/Cluster-15486.60424/Cluster-15486.21774/Cluster-15486.86852/Cluster-15486.72951/Cluster-15486.24677/Cluster-15486.65812/Cluster-15486.84643/Cluster-15486.84191/…	38	14	24
Biological process	GO:0034440	lipid oxidation	54/7999	197/49679	0.274112	3.91897e-05	0.00288547	0.00244264	Cluster-15486.53573/Cluster-15486.89756/Cluster-15486.51257/Cluster-15486.22159/Cluster-15486.46885/Cluster-15565.0/Cluster-15486.74203/Cluster-15486.4212/Cluster-15486.84559/Cluster-8346.0/Cluster-15486.4361/Cluster-15486.92851/Cluster-15486.72750/Cluster-15486.11091/Cluster-32747.0/Cluster-15486.93581/Cluster-20729.1/Cluster-15486.4366/Cluster-36611.0/Cluster-15486.77033/Cluster-15486.55123/Clu…	54	12	42
Biological process	GO:0006650	glycerophospholipid metabolic process	67/7999	259/49679	0.258687	3.83991e-05	0.00288547	0.00244264	Cluster-15486.73149/Cluster-15486.78346/Cluster-15486.36204/Cluster-15486.24274/Cluster-15486.56693/Cluster-15486.92713/Cluster-15486.85244/Cluster-22843.0/Cluster-15486.50653/Cluster-15486.33797/Cluster-15486.76575/Cluster-8454.0/Cluster-15486.27742/Cluster-15486.73359/Cluster-15486.94018/Cluster-36845.0/Cluster-15486.64237/Cluster-15486.87865/Cluster-15486.75741/Cluster-15486.73233/Cluster-1548…	67	22	45
Molecular function	GO:0015297	antiporter activity	90/9286	385/58643	0.233766	7.16328e-05	0.00301305	0.00250243	Cluster-15486.42488/Cluster-15486.85093/Cluster-15486.70986/Cluster-15486.4408/Cluster-15486.79444/Cluster-15486.49928/Cluster-15486.24176/Cluster-15486.16219/Cluster-15486.10896/Cluster-15486.82838/Cluster-15486.43787/Cluster-15486.71726/Cluster-15486.83390/Cluster-15486.11427/Cluster-15486.12568/Cluster-15486.82130/Cluster-15486.15675/Cluster-15486.48417/Cluster-15486.62110/Cluster-24668.0/Clus…	90	27	63
Biological process	GO:0030258	lipid modification	65/7999	250/49679	0.26	4.20291e-05	0.00297381	0.00251743	Cluster-15486.78346/Cluster-15486.87308/Cluster-15486.53573/Cluster-15486.89756/Cluster-15486.51257/Cluster-15486.22159/Cluster-15486.46885/Cluster-15486.85244/Cluster-15565.0/Cluster-15486.74203/Cluster-15486.33797/Cluster-15486.4212/Cluster-15486.84559/Cluster-8346.0/Cluster-15486.4361/Cluster-15486.92851/Cluster-15486.72750/Cluster-15486.11091/Cluster-32747.0/Cluster-15486.75741/Cluster-15486.…	65	18	47
Molecular function	GO:0046593	mandelonitrile lyase activity	13/9286	27/58643	0.481481	8.60676e-05	0.00336464	0.00279444	Cluster-15486.84559/Cluster-15486.72386/Cluster-15486.7327/Cluster-15486.17938/Cluster-15486.81371/Cluster-15486.85649/Cluster-15486.4366/Cluster-15486.80945/Cluster-15486.81370/Cluster-15486.63292/Cluster-34039.0/Cluster-15486.74305/Cluster-15486.83580	13	1	12
Molecular function	GO:0070006	metalloaminopeptidase activity	13/9286	27/58643	0.481481	8.60676e-05	0.00336464	0.00279444	Cluster-15486.84511/Cluster-15486.6506/Cluster-15486.85839/Cluster-15486.57249/Cluster-15486.79317/Cluster-15486.54011/Cluster-15486.53458/Cluster-15486.24677/Cluster-15486.57292/Cluster-15486.65812/Cluster-15486.66916/Cluster-15486.17077/Cluster-15486.83866	13	0	13
Molecular function	GO:0051213	dioxygenase activity	74/9286	305/58643	0.242623	8.74906e-05	0.00336464	0.00279444	Cluster-15486.89417/Cluster-15486.52867/Cluster-15486.42709/Cluster-15486.91734/Cluster-15486.73523/Cluster-15486.77341/Cluster-15486.23242/Cluster-15486.92239/Cluster-15486.19065/Cluster-15486.20191/Cluster-15486.80017/Cluster-10642.0/Cluster-15486.92240/Cluster-15486.59300/Cluster-15486.50037/Cluster-15486.83760/Cluster-15486.50036/Cluster-15486.13321/Cluster-15486.84672/Cluster-15486.78052/Clu…	74	25	49
Biological process	GO:0009069	serine family amino acid metabolic process	68/7999	266/49679	0.255639	5.03657e-05	0.00347883	0.00294494	Cluster-15486.53039/Cluster-15486.50137/Cluster-15486.93508/Cluster-15486.86004/Cluster-15486.86005/Cluster-15486.50140/Cluster-15486.59095/Cluster-15486.91011/Cluster-15486.9199/Cluster-15486.86383/Cluster-15486.49955/Cluster-15486.73627/Cluster-15486.18398/Cluster-15486.83605/Cluster-15486.73878/Cluster-15486.49308/Cluster-15486.46628/Cluster-15486.38383/Cluster-15486.86180/Cluster-15486.10943/…	68	29	39
Biological process	GO:0009915	phloem sucrose loading	14/7999	29/49679	0.482759	5.35986e-05	0.00359568	0.00304386	Cluster-15486.54391/Cluster-15486.64701/Cluster-15486.22010/Cluster-15486.43415/Cluster-15486.64290/Cluster-15486.48948/Cluster-15486.56950/Cluster-15486.59783/Cluster-15486.58124/Cluster-15486.63874/Cluster-15486.56650/Cluster-15486.54394/Cluster-15486.46336/Cluster-15486.63295	14	10	4
Biological process	GO:0006644	phospholipid metabolic process	105/7999	453/49679	0.231788	5.45364e-05	0.00359568	0.00304386	Cluster-15486.61762/Cluster-15486.73149/Cluster-15486.78346/Cluster-15486.73839/Cluster-15486.36204/Cluster-23621.0/Cluster-15486.94188/Cluster-15486.24274/Cluster-15486.52599/Cluster-15486.72797/Cluster-15486.56693/Cluster-15486.14869/Cluster-15486.92713/Cluster-15486.85244/Cluster-15486.59229/Cluster-22843.0/Cluster-15486.50653/Cluster-15486.31252/Cluster-15486.33797/Cluster-15486.76575/Cluster…	105	33	72
Biological process	GO:0009094	L-phenylalanine biosynthetic process	13/7999	26/49679	0.5	6.24326e-05	0.00376696	0.00318885	Cluster-15486.44617/Cluster-15486.32832/Cluster-15486.2908/Cluster-15486.44615/Cluster-15486.40519/Cluster-15486.89820/Cluster-15486.71917/Cluster-15486.44616/Cluster-15486.76110/Cluster-15486.65105/Cluster-15486.76111/Cluster-15486.82944/Cluster-15486.26569	13	2	11
Biological process	GO:1902223	erythrose 4-phosphate/phosphoenolpyruvate family amino acid biosynthetic process	13/7999	26/49679	0.5	6.24326e-05	0.00376696	0.00318885	Cluster-15486.44617/Cluster-15486.32832/Cluster-15486.2908/Cluster-15486.44615/Cluster-15486.40519/Cluster-15486.89820/Cluster-15486.71917/Cluster-15486.44616/Cluster-15486.76110/Cluster-15486.65105/Cluster-15486.76111/Cluster-15486.82944/Cluster-15486.26569	13	2	11
Biological process	GO:0000162	tryptophan biosynthetic process	15/7999	33/49679	0.454545	7.01192e-05	0.00376696	0.00318885	Cluster-15486.46672/Cluster-15486.55363/Cluster-15486.4791/Cluster-15486.56719/Cluster-15486.22118/Cluster-15486.2035/Cluster-15486.841/Cluster-15486.55592/Cluster-15486.58716/Cluster-15486.64180/Cluster-15486.3381/Cluster-34815.0/Cluster-15486.43237/Cluster-15486.7512/Cluster-15486.49609	15	3	12
Biological process	GO:0015766	disaccharide transport	15/7999	33/49679	0.454545	7.01192e-05	0.00376696	0.00318885	Cluster-15486.54391/Cluster-15486.64701/Cluster-15486.22010/Cluster-15486.43415/Cluster-15486.64290/Cluster-15486.5931/Cluster-15486.48948/Cluster-15486.56950/Cluster-15486.59783/Cluster-15486.58124/Cluster-15486.63874/Cluster-15486.56650/Cluster-15486.54394/Cluster-15486.46336/Cluster-15486.63295	15	10	5
Biological process	GO:0015770	sucrose transport	15/7999	33/49679	0.454545	7.01192e-05	0.00376696	0.00318885	Cluster-15486.54391/Cluster-15486.64701/Cluster-15486.22010/Cluster-15486.43415/Cluster-15486.64290/Cluster-15486.5931/Cluster-15486.48948/Cluster-15486.56950/Cluster-15486.59783/Cluster-15486.58124/Cluster-15486.63874/Cluster-15486.56650/Cluster-15486.54394/Cluster-15486.46336/Cluster-15486.63295	15	10	5
Biological process	GO:0015772	oligosaccharide transport	15/7999	33/49679	0.454545	7.01192e-05	0.00376696	0.00318885	Cluster-15486.54391/Cluster-15486.64701/Cluster-15486.22010/Cluster-15486.43415/Cluster-15486.64290/Cluster-15486.5931/Cluster-15486.48948/Cluster-15486.56950/Cluster-15486.59783/Cluster-15486.58124/Cluster-15486.63874/Cluster-15486.56650/Cluster-15486.54394/Cluster-15486.46336/Cluster-15486.63295	15	10	5
Biological process	GO:0046219	indolalkylamine biosynthetic process	15/7999	33/49679	0.454545	7.01192e-05	0.00376696	0.00318885	Cluster-15486.46672/Cluster-15486.55363/Cluster-15486.4791/Cluster-15486.56719/Cluster-15486.22118/Cluster-15486.2035/Cluster-15486.841/Cluster-15486.55592/Cluster-15486.58716/Cluster-15486.64180/Cluster-15486.3381/Cluster-34815.0/Cluster-15486.43237/Cluster-15486.7512/Cluster-15486.49609	15	3	12
Biological process	GO:0006545	glycine biosynthetic process	23/7999	63/49679	0.365079	6.88442e-05	0.00376696	0.00318885	Cluster-15486.53039/Cluster-15486.86004/Cluster-15486.86005/Cluster-15486.73878/Cluster-15486.38383/Cluster-15486.86180/Cluster-15486.23191/Cluster-15486.57313/Cluster-15486.1460/Cluster-15486.63529/Cluster-15486.11940/Cluster-15486.46947/Cluster-15486.83301/Cluster-15486.52396/Cluster-15486.80132/Cluster-15486.49877/Cluster-15486.86179/Cluster-15486.83300/Cluster-15486.50168/Cluster-15486.50015/…	23	8	15
Biological process	GO:0042430	indole-containing compound metabolic process	48/7999	172/49679	0.27907	6.2865e-05	0.00376696	0.00318885	Cluster-15486.76142/Cluster-15486.88452/Cluster-15486.23402/Cluster-15486.86723/Cluster-15486.46672/Cluster-15486.73523/Cluster-15486.51904/Cluster-15486.15178/Cluster-15486.68395/Cluster-15486.55363/Cluster-15486.4791/Cluster-15486.75251/Cluster-15486.88736/Cluster-8346.0/Cluster-15486.56719/Cluster-15486.22118/Cluster-15486.59300/Cluster-15486.5178/Cluster-15486.56707/Cluster-15486.9197/Cluster…	48	13	35
Biological process	GO:0045017	glycerolipid biosynthetic process	60/7999	229/49679	0.262009	6.38368e-05	0.00376696	0.00318885	Cluster-15486.73149/Cluster-15486.36204/Cluster-15486.88611/Cluster-15486.87327/Cluster-15486.24274/Cluster-15486.56693/Cluster-15486.92713/Cluster-15486.83818/Cluster-22843.0/Cluster-15486.50653/Cluster-8454.0/Cluster-15486.73359/Cluster-15486.94018/Cluster-36845.0/Cluster-15486.64237/Cluster-15486.42539/Cluster-24002.0/Cluster-15486.58116/Cluster-15486.94019/Cluster-15486.4484/Cluster-15486.906…	60	20	40
Biological process	GO:0009909	regulation of flower development	74/7999	299/49679	0.247492	7.58109e-05	0.00395563	0.00334857	Cluster-15486.6825/Cluster-15486.63690/Cluster-15486.5801/Cluster-15486.68326/Cluster-15486.35555/Cluster-15486.52305/Cluster-15486.46024/Cluster-15486.70878/Cluster-15486.51194/Cluster-15486.43098/Cluster-15486.34313/Cluster-15486.64932/Cluster-15486.5846/Cluster-15486.711/Cluster-15486.51162/Cluster-15486.18760/Cluster-15486.73229/Cluster-15486.50361/Cluster-15486.91399/Cluster-15486.87623/Clus…	74	34	40
Biological process	GO:0071365	cellular response to auxin stimulus	101/7999	436/49679	0.231651	7.63583e-05	0.00395563	0.00334857	Cluster-15486.47969/Cluster-15486.36535/Cluster-15486.1469/Cluster-15486.48640/Cluster-15486.62163/Cluster-15486.26710/Cluster-15486.53457/Cluster-15486.37645/Cluster-15486.66576/Cluster-15486.36533/Cluster-15486.59486/Cluster-15486.36534/Cluster-15486.35938/Cluster-15486.54690/Cluster-15486.70774/Cluster-13628.0/Cluster-15486.57338/Cluster-15486.53145/Cluster-15486.66488/Cluster-15486.72774/Clus…	101	47	54
Molecular function	GO:0004499	N,N-dimethylaniline monooxygenase activity	29/9286	91/58643	0.318681	0.000108175	0.00404456	0.00335913	Cluster-15486.87299/Cluster-15486.63086/Cluster-15486.73229/Cluster-15486.91399/Cluster-38341.0/Cluster-15486.25334/Cluster-15486.77080/Cluster-15486.74936/Cluster-15486.34840/Cluster-15486.19276/Cluster-15486.90285/Cluster-15486.25678/Cluster-15486.75984/Cluster-15486.34757/Cluster-31012.0/Cluster-15486.1244/Cluster-15486.73123/Cluster-15486.26383/Cluster-15486.92295/Cluster-15486.91229/Cluster-…	29	14	15
Biological process	GO:0048831	regulation of shoot system development	99/7999	426/49679	0.232394	7.85468e-05	0.00399762	0.00338411	Cluster-15486.6825/Cluster-15486.63687/Cluster-15486.63690/Cluster-15486.5801/Cluster-15486.17848/Cluster-15486.68326/Cluster-15486.65954/Cluster-15486.35555/Cluster-15486.52305/Cluster-15486.46024/Cluster-15486.70878/Cluster-15486.51194/Cluster-15486.43098/Cluster-15486.34313/Cluster-13628.0/Cluster-15486.64932/Cluster-15486.53145/Cluster-15486.52819/Cluster-15486.5846/Cluster-15486.711/Cluster-…	99	42	57
Molecular function	GO:0004760	serine-pyruvate transaminase activity	11/9286	21/58643	0.52381	0.000116074	0.00411146	0.0034147	Cluster-15486.53039/Cluster-15486.38383/Cluster-15486.86180/Cluster-15486.1460/Cluster-15486.63529/Cluster-15486.46947/Cluster-15486.52396/Cluster-15486.49877/Cluster-15486.86179/Cluster-15486.50168/Cluster-15486.46948	11	5	6
Molecular function	GO:0050281	serine-glyoxylate transaminase activity	11/9286	21/58643	0.52381	0.000116074	0.00411146	0.0034147	Cluster-15486.53039/Cluster-15486.38383/Cluster-15486.86180/Cluster-15486.1460/Cluster-15486.63529/Cluster-15486.46947/Cluster-15486.52396/Cluster-15486.49877/Cluster-15486.86179/Cluster-15486.50168/Cluster-15486.46948	11	5	6
Molecular function	GO:0034004	germacradienol synthase activity	10/9286	18/58643	0.555556	0.000125569	0.0041482	0.00344521	Cluster-15486.53732/Cluster-15486.53503/Cluster-15486.49005/Cluster-15486.41984/Cluster-15486.62058/Cluster-15486.49004/Cluster-15486.45998/Cluster-15486.53504/Cluster-15486.41982/Cluster-15486.41983	10	10	0
Molecular function	GO:0052577	germacrene-D synthase activity	10/9286	18/58643	0.555556	0.000125569	0.0041482	0.00344521	Cluster-15486.53732/Cluster-15486.53503/Cluster-15486.49005/Cluster-15486.41984/Cluster-15486.62058/Cluster-15486.49004/Cluster-15486.45998/Cluster-15486.53504/Cluster-15486.41982/Cluster-15486.41983	10	10	0
Molecular function	GO:0015556	C4-dicarboxylate transmembrane transporter activity	21/9286	58/58643	0.362069	0.000126357	0.0041482	0.00344521	Cluster-15486.50034/Cluster-15486.93588/Cluster-15486.74947/Cluster-15486.16219/Cluster-15486.83390/Cluster-15486.90629/Cluster-15486.58561/Cluster-15486.62061/Cluster-5326.0/Cluster-15486.93585/Cluster-15486.93586/Cluster-15486.74350/Cluster-15486.86343/Cluster-15486.44502/Cluster-15486.17935/Cluster-15486.26206/Cluster-15486.37662/Cluster-15486.17934/Cluster-15486.52092/Cluster-15486.82746/Clus…	21	3	18
Molecular function	GO:0005313	L-glutamate transmembrane transporter activity	13/9286	28/58643	0.464286	0.000137392	0.00440308	0.0036569	Cluster-15486.50034/Cluster-15486.79444/Cluster-15486.10896/Cluster-15486.15675/Cluster-15486.62061/Cluster-15486.4323/Cluster-27718.0/Cluster-16562.1/Cluster-15486.6294/Cluster-15486.18928/Cluster-15486.37662/Cluster-9137.0/Cluster-15486.78030	13	2	11
Biological process	GO:0008654	phospholipid biosynthetic process	82/7999	341/49679	0.240469	9.32248e-05	0.00466285	0.00394725	Cluster-15486.61762/Cluster-15486.73149/Cluster-15486.73839/Cluster-15486.36204/Cluster-15486.94188/Cluster-15486.24274/Cluster-15486.52599/Cluster-15486.72797/Cluster-15486.56693/Cluster-15486.14869/Cluster-15486.92713/Cluster-15486.59229/Cluster-22843.0/Cluster-15486.50653/Cluster-15486.31252/Cluster-8454.0/Cluster-15486.73359/Cluster-15486.94018/Cluster-36845.0/Cluster-15486.64237/Cluster-1548…	82	24	58
Biological process	GO:0072329	monocarboxylic acid catabolic process	76/7999	311/49679	0.244373	9.50886e-05	0.00467546	0.00395792	Cluster-15486.21518/Cluster-15486.53573/Cluster-15486.89756/Cluster-15486.51257/Cluster-15486.74833/Cluster-15486.46885/Cluster-15565.0/Cluster-15486.74203/Cluster-15486.80351/Cluster-15486.89088/Cluster-15486.75594/Cluster-11533.0/Cluster-15486.4212/Cluster-8346.0/Cluster-15486.76332/Cluster-15486.92851/Cluster-15486.11091/Cluster-32747.0/Cluster-15486.74831/Cluster-15486.93581/Cluster-20729.1/C…	76	14	62
Biological process	GO:0006783	heme biosynthetic process	28/7999	85/49679	0.329412	9.91255e-05	0.00479272	0.00405719	Cluster-15486.44211/Cluster-15486.81261/Cluster-15486.93862/Cluster-15486.16460/Cluster-15486.18767/Cluster-15486.71064/Cluster-15486.93623/Cluster-15486.61110/Cluster-15486.49995/Cluster-15486.81260/Cluster-15486.88909/Cluster-15486.13505/Cluster-19056.0/Cluster-15486.40750/Cluster-15486.52770/Cluster-15486.81259/Cluster-15486.62658/Cluster-15486.55983/Cluster-15486.66390/Cluster-15486.44135/Clu…	28	5	23
Biological process	GO:0036294	cellular response to decreased oxygen levels	15/7999	34/49679	0.441176	0.000106838	0.00491963	0.00416462	Cluster-15486.63962/Cluster-15486.61336/Cluster-15486.45254/Cluster-15486.45223/Cluster-15486.34840/Cluster-15486.46106/Cluster-15486.59171/Cluster-15486.34757/Cluster-15486.51501/Cluster-15486.42940/Cluster-15486.38262/Cluster-15486.58738/Cluster-15486.66959/Cluster-15486.42284/Cluster-28552.0	15	6	9
Biological process	GO:0071453	cellular response to oxygen levels	15/7999	34/49679	0.441176	0.000106838	0.00491963	0.00416462	Cluster-15486.63962/Cluster-15486.61336/Cluster-15486.45254/Cluster-15486.45223/Cluster-15486.34840/Cluster-15486.46106/Cluster-15486.59171/Cluster-15486.34757/Cluster-15486.51501/Cluster-15486.42940/Cluster-15486.38262/Cluster-15486.58738/Cluster-15486.66959/Cluster-15486.42284/Cluster-28552.0	15	6	9
Biological process	GO:0008643	carbohydrate transport	92/7999	393/49679	0.234097	0.000104074	0.00491963	0.00416462	Cluster-15486.24719/Cluster-15486.57929/Cluster-15486.54391/Cluster-15486.93066/Cluster-15486.58440/Cluster-15486.45994/Cluster-15486.54385/Cluster-15486.85241/Cluster-15486.21053/Cluster-15486.57612/Cluster-15486.64701/Cluster-15486.53015/Cluster-15486.22010/Cluster-15486.48922/Cluster-15486.59666/Cluster-15486.46591/Cluster-15486.89971/Cluster-15486.46592/Cluster-25385.1/Cluster-15486.88745/Clu…	92	42	50
Molecular function	GO:0035671	enone reductase activity	18/9286	47/58643	0.382979	0.000166159	0.00520117	0.00431973	Cluster-15486.73529/Cluster-15486.78537/Cluster-15486.74411/Cluster-15486.86016/Cluster-21983.1/Cluster-381.0/Cluster-15486.76677/Cluster-15486.83525/Cluster-8517.0/Cluster-15486.47421/Cluster-15486.32967/Cluster-40274.0/Cluster-15486.27653/Cluster-15486.35440/Cluster-15486.33659/Cluster-15486.72672/Cluster-15486.35441/Cluster-15486.89513	18	6	12
Cellular component	GO:0090575	RNA polymerase II transcription factor complex	38/8734	133/55228	0.285714	0.000140955	0.00537796	0.00449685	Cluster-15486.39763/Cluster-15486.52057/Cluster-15486.78890/Cluster-15486.45083/Cluster-15486.74474/Cluster-8665.0/Cluster-15486.27516/Cluster-15486.84202/Cluster-15486.92561/Cluster-15486.75876/Cluster-15486.86089/Cluster-15486.2649/Cluster-15486.42043/Cluster-15486.92785/Cluster-15486.3034/Cluster-11878.0/Cluster-15486.8473/Cluster-15486.37000/Cluster-15486.26344/Cluster-15486.50780/Cluster-154…	38	14	24
Molecular function	GO:0008236	serine-type peptidase activity	107/9286	485/58643	0.220619	0.000186819	0.00558797	0.00464098	Cluster-15486.45828/Cluster-15486.29588/Cluster-15486.69566/Cluster-15486.82814/Cluster-15486.42183/Cluster-15486.59931/Cluster-15486.77685/Cluster-15486.52843/Cluster-15486.74481/Cluster-15486.72367/Cluster-15486.26242/Cluster-15486.56209/Cluster-15486.92166/Cluster-15486.24737/Cluster-15486.93191/Cluster-15486.21728/Cluster-15486.65983/Cluster-15486.37945/Cluster-15486.45824/Cluster-15486.22256…	107	30	77
Molecular function	GO:0017171	serine hydrolase activity	107/9286	485/58643	0.220619	0.000186819	0.00558797	0.00464098	Cluster-15486.45828/Cluster-15486.29588/Cluster-15486.69566/Cluster-15486.82814/Cluster-15486.42183/Cluster-15486.59931/Cluster-15486.77685/Cluster-15486.52843/Cluster-15486.74481/Cluster-15486.72367/Cluster-15486.26242/Cluster-15486.56209/Cluster-15486.92166/Cluster-15486.24737/Cluster-15486.93191/Cluster-15486.21728/Cluster-15486.65983/Cluster-15486.37945/Cluster-15486.45824/Cluster-15486.22256…	107	30	77
Molecular function	GO:0047372	acylglycerol lipase activity	11/9286	22/58643	0.5	0.000198921	0.00564879	0.00469149	Cluster-15486.17653/Cluster-15486.63962/Cluster-15486.17652/Cluster-15486.79320/Cluster-15486.61336/Cluster-15486.45223/Cluster-15486.46106/Cluster-15486.42940/Cluster-15486.38262/Cluster-15486.66959/Cluster-15486.42284	11	2	9
Molecular function	GO:0015299	solute:proton antiporter activity	23/9286	68/58643	0.338235	0.000201443	0.00564879	0.00469149	Cluster-15486.85093/Cluster-15486.82130/Cluster-24668.0/Cluster-15486.73958/Cluster-15486.86820/Cluster-15486.56645/Cluster-15486.6764/Cluster-15486.87079/Cluster-15486.74347/Cluster-15486.56644/Cluster-15486.59756/Cluster-15486.52789/Cluster-15486.68486/Cluster-15486.86892/Cluster-15486.10461/Cluster-15486.55905/Cluster-15486.45573/Cluster-15486.79279/Cluster-15486.26219/Cluster-15486.35141/Clus…	23	7	16
Molecular function	GO:0004364	glutathione transferase activity	83/9286	359/58643	0.231198	0.000195233	0.00564879	0.00469149	Cluster-15486.75520/Cluster-15486.29238/Cluster-15486.53240/Cluster-15486.80057/Cluster-15486.78358/Cluster-15486.50299/Cluster-15486.26838/Cluster-15486.50390/Cluster-15486.43894/Cluster-15486.78360/Cluster-15486.49817/Cluster-15486.43729/Cluster-15486.43044/Cluster-15486.2383/Cluster-15486.87020/Cluster-15486.19709/Cluster-15486.75372/Cluster-15486.38998/Cluster-15486.22859/Cluster-15486.17039/…	83	43	40
Biological process	GO:0009110	vitamin biosynthetic process	86/7999	364/49679	0.236264	0.000122716	0.00556248	0.00470882	Cluster-15486.27123/Cluster-15486.24546/Cluster-15486.18727/Cluster-15486.91873/Cluster-15486.18530/Cluster-15486.73844/Cluster-15486.54391/Cluster-15486.78864/Cluster-15486.50969/Cluster-15486.70824/Cluster-15486.90962/Cluster-15486.91174/Cluster-15486.64701/Cluster-15486.92832/Cluster-15486.66008/Cluster-15486.73365/Cluster-15486.80892/Cluster-15486.22010/Cluster-15486.93054/Cluster-15486.65536…	86	34	52
Molecular function	GO:0004620	phospholipase activity	39/9286	140/58643	0.278571	0.000213803	0.00587303	0.00487773	Cluster-15486.94188/Cluster-15486.17653/Cluster-15486.85786/Cluster-15486.63962/Cluster-15486.17652/Cluster-36845.0/Cluster-15486.79320/Cluster-15486.61336/Cluster-15486.45223/Cluster-15486.46106/Cluster-15486.90231/Cluster-15486.22693/Cluster-15486.18049/Cluster-15486.74360/Cluster-15486.56878/Cluster-15486.73453/Cluster-15486.70932/Cluster-15486.46214/Cluster-15486.21242/Cluster-15486.42940/Clu…	39	10	29
Biological process	GO:0006766	vitamin metabolic process	89/7999	380/49679	0.234211	0.000130917	0.00584294	0.00494624	Cluster-15486.27123/Cluster-15486.24546/Cluster-15486.18727/Cluster-15486.88452/Cluster-15486.91873/Cluster-15486.18530/Cluster-15486.73844/Cluster-15486.54391/Cluster-15486.78864/Cluster-15486.50969/Cluster-15486.70824/Cluster-15486.90962/Cluster-15486.91174/Cluster-15486.64701/Cluster-15486.92832/Cluster-15486.66008/Cluster-15486.73365/Cluster-15486.80892/Cluster-15486.22010/Cluster-15486.93054…	89	34	55
Biological process	GO:0019265	glycine biosynthetic process, by transamination of glyoxylate	11/7999	21/49679	0.52381	0.000135521	0.00595677	0.0050426	Cluster-15486.53039/Cluster-15486.38383/Cluster-15486.86180/Cluster-15486.1460/Cluster-15486.63529/Cluster-15486.46947/Cluster-15486.52396/Cluster-15486.49877/Cluster-15486.86179/Cluster-15486.50168/Cluster-15486.46948	11	5	6
Biological process	GO:0046475	glycerophospholipid catabolic process	9/7999	15/49679	0.6	0.00014254	0.00608102	0.00514778	Cluster-15486.76575/Cluster-15486.27742/Cluster-15486.87865/Cluster-15486.73233/Cluster-15486.72496/Cluster-15486.78352/Cluster-15486.25541/Cluster-15486.26429/Cluster-15486.69955	9	1	8
Biological process	GO:0071496	cellular response to external stimulus	102/7999	448/49679	0.227679	0.000141476	0.00608102	0.00514778	Cluster-15486.81077/Cluster-15486.54084/Cluster-15486.92130/Cluster-15486.71091/Cluster-15486.64122/Cluster-15486.63687/Cluster-15486.45974/Cluster-15486.79712/Cluster-15486.62309/Cluster-15486.51194/Cluster-15486.31934/Cluster-15486.66688/Cluster-15486.52686/Cluster-15486.54957/Cluster-15486.71833/Cluster-15486.77915/Cluster-15486.92239/Cluster-15486.66892/Cluster-16177.0/Cluster-15486.68670/Clu…	102	39	63
Biological process	GO:0006357	regulation of transcription by RNA polymerase II	107/7999	475/49679	0.225263	0.000152956	0.0064308	0.00544388	Cluster-15486.86682/Cluster-15486.90040/Cluster-15486.80317/Cluster-15486.44980/Cluster-15486.52700/Cluster-15486.52305/Cluster-15486.73197/Cluster-22416.0/Cluster-15486.48991/Cluster-15486.43098/Cluster-15486.71055/Cluster-13628.0/Cluster-15486.78890/Cluster-15486.62589/Cluster-15486.45083/Cluster-15486.81401/Cluster-15486.75882/Cluster-15486.12457/Cluster-15486.65165/Cluster-15486.711/Cluster-1…	107	35	72
Biological process	GO:0006835	dicarboxylic acid transport	22/7999	62/49679	0.354839	0.000159292	0.0065173	0.0055171	Cluster-15486.50034/Cluster-15486.93588/Cluster-15486.74947/Cluster-15486.16219/Cluster-15486.83390/Cluster-15486.90629/Cluster-15486.58561/Cluster-15486.62061/Cluster-5326.0/Cluster-15486.93585/Cluster-15486.93586/Cluster-15486.74350/Cluster-15486.86343/Cluster-15486.44502/Cluster-15486.17935/Cluster-15486.35768/Cluster-15486.26206/Cluster-15486.37662/Cluster-15486.17934/Cluster-15486.52092/Clus…	22	3	19
Biological process	GO:0009820	alkaloid metabolic process	49/7999	183/49679	0.26776	0.000161753	0.0065173	0.0055171	Cluster-15486.58571/Cluster-15486.42642/Cluster-15486.12518/Cluster-35152.0/Cluster-15486.21031/Cluster-15486.44937/Cluster-15486.79949/Cluster-4739.0/Cluster-15486.27137/Cluster-15486.76253/Cluster-15486.89204/Cluster-30389.1/Cluster-15486.11014/Cluster-15486.48482/Cluster-15486.72548/Cluster-15486.84037/Cluster-15486.90585/Cluster-15486.19524/Cluster-15486.45630/Cluster-15486.79054/Cluster-1548…	49	15	34
Biological process	GO:0008299	isoprenoid biosynthetic process	100/7999	439/49679	0.22779	0.000160125	0.0065173	0.0055171	Cluster-15486.46802/Cluster-15486.53732/Cluster-15486.45735/Cluster-15486.53503/Cluster-15486.49005/Cluster-15486.91910/Cluster-15486.41984/Cluster-15486.62058/Cluster-15486.91968/Cluster-15486.52599/Cluster-15486.49004/Cluster-15486.45998/Cluster-15486.91734/Cluster-15486.33464/Cluster-15486.14869/Cluster-15486.17252/Cluster-15486.53504/Cluster-15486.82411/Cluster-15486.55343/Cluster-15486.92726…	100	54	46
Cellular component	GO:0005887	integral component of plasma membrane	94/8734	417/55228	0.22542	0.000192731	0.0068282	0.00570949	Cluster-15486.53712/Cluster-15486.70778/Cluster-15486.79444/Cluster-15486.31396/Cluster-15486.84036/Cluster-15486.71091/Cluster-15486.83654/Cluster-15486.83655/Cluster-15486.23958/Cluster-15486.46270/Cluster-15486.66688/Cluster-15486.10896/Cluster-15486.48190/Cluster-15486.65965/Cluster-15486.68738/Cluster-15486.63346/Cluster-15486.75036/Cluster-15486.74661/Cluster-15486.15675/Cluster-15486.89820…	94	20	74
Cellular component	GO:0000932	P-body	48/8734	183/55228	0.262295	0.000206572	0.00683066	0.00571154	Cluster-15486.46802/Cluster-15486.87453/Cluster-15486.53460/Cluster-15486.91910/Cluster-15486.90584/Cluster-15486.83286/Cluster-15486.90427/Cluster-15486.90771/Cluster-15486.37645/Cluster-15486.58960/Cluster-15486.45336/Cluster-15486.46034/Cluster-15486.60625/Cluster-15486.4821/Cluster-15486.76471/Cluster-15486.91057/Cluster-15486.83412/Cluster-15486.51259/Cluster-15486.91089/Cluster-15486.10081/…	48	11	37
Biological process	GO:0006787	porphyrin-containing compound catabolic process	24/7999	71/49679	0.338028	0.000193957	0.00722711	0.00611798	Cluster-15486.31083/Cluster-15486.45602/Cluster-15486.33464/Cluster-15486.60026/Cluster-15486.31081/Cluster-15486.31082/Cluster-15486.33362/Cluster-15486.91445/Cluster-15486.64147/Cluster-15486.54487/Cluster-15486.15741/Cluster-15486.32562/Cluster-15486.46117/Cluster-15486.33361/Cluster-15486.50162/Cluster-15486.50514/Cluster-35507.0/Cluster-15486.52737/Cluster-15486.36961/Cluster-15486.55384/Clu…	24	10	14
Biological process	GO:0033015	tetrapyrrole catabolic process	24/7999	71/49679	0.338028	0.000193957	0.00722711	0.00611798	Cluster-15486.31083/Cluster-15486.45602/Cluster-15486.33464/Cluster-15486.60026/Cluster-15486.31081/Cluster-15486.31082/Cluster-15486.33362/Cluster-15486.91445/Cluster-15486.64147/Cluster-15486.54487/Cluster-15486.15741/Cluster-15486.32562/Cluster-15486.46117/Cluster-15486.33361/Cluster-15486.50162/Cluster-15486.50514/Cluster-35507.0/Cluster-15486.52737/Cluster-15486.36961/Cluster-15486.55384/Clu…	24	10	14
Biological process	GO:0006813	potassium ion transport	35/7999	119/49679	0.294118	0.000193845	0.00722711	0.00611798	Cluster-15486.40071/Cluster-15486.75957/Cluster-15486.31396/Cluster-15486.45974/Cluster-15486.56760/Cluster-15486.46270/Cluster-15486.52686/Cluster-15486.77915/Cluster-15486.8495/Cluster-24714.0/Cluster-15486.88100/Cluster-15486.68141/Cluster-15486.94162/Cluster-15486.56645/Cluster-15486.78751/Cluster-15486.57715/Cluster-15486.56536/Cluster-15486.56644/Cluster-15486.62392/Cluster-15486.31992/Clus…	35	10	25
Biological process	GO:0042180	cellular ketone metabolic process	68/7999	277/49679	0.245487	0.000185661	0.00722711	0.00611798	Cluster-15486.46802/Cluster-15486.76142/Cluster-15486.88452/Cluster-15486.90040/Cluster-15486.91910/Cluster-15486.80317/Cluster-15486.52867/Cluster-15486.77232/Cluster-15486.89756/Cluster-15486.52599/Cluster-15486.44959/Cluster-15486.10961/Cluster-15486.33464/Cluster-15486.73523/Cluster-15486.8298/Cluster-15486.68394/Cluster-15486.4720/Cluster-15486.53826/Cluster-15486.15178/Cluster-26222.0/Clust…	68	19	49
Biological process	GO:0031668	cellular response to extracellular stimulus	99/7999	436/49679	0.227064	0.000194317	0.00722711	0.00611798	Cluster-15486.81077/Cluster-15486.54084/Cluster-15486.92130/Cluster-15486.71091/Cluster-15486.64122/Cluster-15486.63687/Cluster-15486.45974/Cluster-15486.79712/Cluster-15486.62309/Cluster-15486.31934/Cluster-15486.66688/Cluster-15486.52686/Cluster-15486.54957/Cluster-15486.71833/Cluster-15486.77915/Cluster-15486.92239/Cluster-15486.66892/Cluster-16177.0/Cluster-15486.68670/Cluster-15486.80017/Clu…	99	37	62
Biological process	GO:0006575	cellular modified amino acid metabolic process	110/7999	493/49679	0.223124	0.000184613	0.00722711	0.00611798	Cluster-15486.91832/Cluster-15486.75520/Cluster-15486.29238/Cluster-15486.53240/Cluster-15486.80057/Cluster-23621.0/Cluster-15486.78358/Cluster-15486.55789/Cluster-15486.50299/Cluster-15486.26838/Cluster-15486.50390/Cluster-15486.43894/Cluster-15486.78360/Cluster-15486.76692/Cluster-15486.86004/Cluster-15486.86005/Cluster-15486.43729/Cluster-15486.76981/Cluster-15486.43044/Cluster-35776.0/Cluster…	110	50	60
Biological process	GO:0006568	tryptophan metabolic process	22/7999	63/49679	0.349206	0.000207825	0.0074432	0.00630091	Cluster-15486.76142/Cluster-15486.88452/Cluster-15486.46672/Cluster-15486.73523/Cluster-15486.15178/Cluster-15486.55363/Cluster-15486.4791/Cluster-15486.56719/Cluster-15486.22118/Cluster-15486.59300/Cluster-15486.2035/Cluster-15486.841/Cluster-15486.55592/Cluster-15486.58716/Cluster-15486.64180/Cluster-15486.3381/Cluster-15486.92784/Cluster-34815.0/Cluster-15486.75636/Cluster-15486.43237/Cluster-…	22	3	19
Biological process	GO:0006586	indolalkylamine metabolic process	22/7999	63/49679	0.349206	0.000207825	0.0074432	0.00630091	Cluster-15486.76142/Cluster-15486.88452/Cluster-15486.46672/Cluster-15486.73523/Cluster-15486.15178/Cluster-15486.55363/Cluster-15486.4791/Cluster-15486.56719/Cluster-15486.22118/Cluster-15486.59300/Cluster-15486.2035/Cluster-15486.841/Cluster-15486.55592/Cluster-15486.58716/Cluster-15486.64180/Cluster-15486.3381/Cluster-15486.92784/Cluster-34815.0/Cluster-15486.75636/Cluster-15486.43237/Cluster-…	22	3	19
Biological process	GO:0008202	steroid metabolic process	63/7999	253/49679	0.249012	0.000205542	0.0074432	0.00630091	Cluster-15486.87308/Cluster-15486.22159/Cluster-15486.79684/Cluster-15486.78537/Cluster-15486.74411/Cluster-29642.0/Cluster-15486.72256/Cluster-15486.25407/Cluster-15486.3883/Cluster-15486.9204/Cluster-33599.1/Cluster-15486.4361/Cluster-15486.72750/Cluster-15486.11091/Cluster-15486.40369/Cluster-15486.41386/Cluster-15486.80024/Cluster-15486.73116/Cluster-15486.64076/Cluster-36127.0/Cluster-15486.…	63	17	46
Molecular function	GO:0001228	DNA-binding transcription activator activity, RNA polymerase II-specific	27/9286	87/58643	0.310345	0.000298418	0.0080334	0.00667199	Cluster-15486.8426/Cluster-15486.79442/Cluster-15486.42440/Cluster-15486.70869/Cluster-15486.71532/Cluster-15486.62589/Cluster-15486.77448/Cluster-15486.73398/Cluster-15486.65165/Cluster-15486.19157/Cluster-15486.10588/Cluster-15486.58517/Cluster-15486.12480/Cluster-15486.69049/Cluster-15486.56565/Cluster-15486.69816/Cluster-15486.45700/Cluster-15486.37745/Cluster-15486.38240/Cluster-15486.40103/…	27	11	16
Molecular function	GO:0022838	substrate-specific channel activity	106/9286	486/58643	0.218107	0.000310919	0.00820581	0.00681518	Cluster-15486.70778/Cluster-15486.24754/Cluster-15486.31396/Cluster-15486.34092/Cluster-15486.19001/Cluster-15486.72163/Cluster-15486.46270/Cluster-15486.35928/Cluster-15486.3909/Cluster-15486.48190/Cluster-15486.73518/Cluster-10265.0/Cluster-15486.68738/Cluster-15486.90629/Cluster-15486.21722/Cluster-15486.58561/Cluster-15486.26554/Cluster-15486.15476/Cluster-9650.0/Cluster-15486.70959/Cluster-1…	106	33	73
Molecular function	GO:0008453	alanine-glyoxylate transaminase activity	13/9286	30/58643	0.433333	0.000321574	0.00832382	0.00691319	Cluster-15486.53039/Cluster-15486.38383/Cluster-15486.86180/Cluster-15486.1460/Cluster-15486.63529/Cluster-15486.46947/Cluster-15486.86954/Cluster-15486.52396/Cluster-15486.49877/Cluster-15486.86179/Cluster-15486.86955/Cluster-15486.50168/Cluster-15486.46948	13	5	8
Biological process	GO:0009404	toxin metabolic process	38/7999	134/49679	0.283582	0.000242249	0.00857029	0.00725502	Cluster-15486.29238/Cluster-15486.53240/Cluster-15486.50299/Cluster-15486.26838/Cluster-15486.86723/Cluster-15486.43044/Cluster-15486.86383/Cluster-15486.2383/Cluster-15486.92189/Cluster-15486.9197/Cluster-15486.90410/Cluster-15486.25048/Cluster-15486.49385/Cluster-15486.38716/Cluster-15486.49007/Cluster-38429.0/Cluster-15486.53432/Cluster-15486.10711/Cluster-15486.87984/Cluster-29536.0/Cluster-1…	38	18	20
Biological process	GO:0006525	arginine metabolic process	32/7999	107/49679	0.299065	0.000255526	0.00888782	0.00752382	Cluster-15486.92130/Cluster-15486.73814/Cluster-15486.44045/Cluster-15486.54957/Cluster-15486.29798/Cluster-15486.92229/Cluster-7267.0/Cluster-15486.92226/Cluster-4156.0/Cluster-15486.93095/Cluster-15486.6311/Cluster-15486.29640/Cluster-15486.13106/Cluster-15486.82204/Cluster-26709.0/Cluster-15486.44046/Cluster-15486.29387/Cluster-15486.43663/Cluster-15486.14656/Cluster-15486.42740/Cluster-15891.…	32	7	25
Biological process	GO:0006576	cellular biogenic amine metabolic process	39/7999	139/49679	0.280576	0.000257351	0.00888782	0.00752382	Cluster-15486.76142/Cluster-15486.71394/Cluster-15486.88452/Cluster-15486.76063/Cluster-15486.46672/Cluster-15486.73523/Cluster-15486.33572/Cluster-15486.3109/Cluster-15486.15178/Cluster-15486.91976/Cluster-15486.93800/Cluster-15486.55363/Cluster-15486.4791/Cluster-15486.34289/Cluster-15486.56719/Cluster-15486.22118/Cluster-15486.59300/Cluster-15486.29355/Cluster-15486.14105/Cluster-15486.91670/C…	39	10	29
Molecular function	GO:0015491	cation:cation antiporter activity	21/9286	62/58643	0.33871	0.0003666	0.00931026	0.00773246	Cluster-15486.85093/Cluster-15486.12568/Cluster-24668.0/Cluster-15486.24844/Cluster-15486.73958/Cluster-15486.86820/Cluster-15486.56645/Cluster-15486.6764/Cluster-15486.87079/Cluster-15486.74347/Cluster-15486.56644/Cluster-15486.77329/Cluster-15486.68486/Cluster-15486.86892/Cluster-15486.10461/Cluster-15486.55905/Cluster-15486.79279/Cluster-15486.26219/Cluster-15486.55121/Cluster-42063.0/Cluster-…	21	6	15
Biological process	GO:1901570	fatty acid derivative biosynthetic process	29/7999	94/49679	0.308511	0.000272215	0.00929053	0.00786473	Cluster-15486.88611/Cluster-15486.71993/Cluster-15486.76123/Cluster-15486.65540/Cluster-15486.79317/Cluster-15486.30340/Cluster-15486.27668/Cluster-15486.64941/Cluster-15486.60424/Cluster-15486.21774/Cluster-15486.86852/Cluster-15486.72951/Cluster-15486.24677/Cluster-15486.65812/Cluster-15486.84643/Cluster-15486.84191/Cluster-15486.72453/Cluster-15486.66916/Cluster-15486.71724/Cluster-15486.70298…	29	8	21
Biological process	GO:0046503	glycerolipid catabolic process	9/7999	16/49679	0.5625	0.000279148	0.00929317	0.00786697	Cluster-15486.76575/Cluster-15486.27742/Cluster-15486.87865/Cluster-15486.73233/Cluster-15486.72496/Cluster-15486.78352/Cluster-15486.25541/Cluster-15486.26429/Cluster-15486.69955	9	1	8
Biological process	GO:0009062	fatty acid catabolic process	44/7999	163/49679	0.269939	0.000278888	0.00929317	0.00786697	Cluster-15486.21518/Cluster-15486.53573/Cluster-15486.89756/Cluster-15486.51257/Cluster-15486.46885/Cluster-15565.0/Cluster-15486.74203/Cluster-15486.80351/Cluster-15486.4212/Cluster-8346.0/Cluster-15486.92851/Cluster-15486.11091/Cluster-32747.0/Cluster-15486.93581/Cluster-20729.1/Cluster-36611.0/Cluster-15486.77033/Cluster-15486.55123/Cluster-15486.78196/Cluster-15486.34177/Cluster-15486.46125/C…	44	7	37
Biological process	GO:0010876	lipid localization	57/7999	226/49679	0.252212	0.000281902	0.00929317	0.00786697	Cluster-15486.91957/Cluster-15486.47821/Cluster-15486.87461/Cluster-15486.72937/Cluster-15486.64040/Cluster-15486.69014/Cluster-15486.86685/Cluster-15486.48524/Cluster-15486.69186/Cluster-15486.61099/Cluster-15486.80312/Cluster-15486.74688/Cluster-15486.48764/Cluster-15486.87546/Cluster-15486.76941/Cluster-15486.78844/Cluster-15486.23527/Cluster-15486.26988/Cluster-15486.47968/Cluster-15486.76088…	57	17	40
Biological process	GO:0010520	regulation of reciprocal meiotic recombination	12/7999	26/49679	0.461538	0.000312527	0.00964512	0.0081649	Cluster-15486.37042/Cluster-15486.45236/Cluster-15486.49410/Cluster-15486.47578/Cluster-15486.50751/Cluster-15486.50996/Cluster-15486.53543/Cluster-15486.50755/Cluster-15486.7222/Cluster-15486.22575/Cluster-15486.62372/Cluster-15486.89475	12	6	6
Biological process	GO:0045128	negative regulation of reciprocal meiotic recombination	12/7999	26/49679	0.461538	0.000312527	0.00964512	0.0081649	Cluster-15486.37042/Cluster-15486.45236/Cluster-15486.49410/Cluster-15486.47578/Cluster-15486.50751/Cluster-15486.50996/Cluster-15486.53543/Cluster-15486.50755/Cluster-15486.7222/Cluster-15486.22575/Cluster-15486.62372/Cluster-15486.89475	12	6	6
Biological process	GO:0045835	negative regulation of meiotic nuclear division	12/7999	26/49679	0.461538	0.000312527	0.00964512	0.0081649	Cluster-15486.37042/Cluster-15486.45236/Cluster-15486.49410/Cluster-15486.47578/Cluster-15486.50751/Cluster-15486.50996/Cluster-15486.53543/Cluster-15486.50755/Cluster-15486.7222/Cluster-15486.22575/Cluster-15486.62372/Cluster-15486.89475	12	6	6
Biological process	GO:0051447	negative regulation of meiotic cell cycle	12/7999	26/49679	0.461538	0.000312527	0.00964512	0.0081649	Cluster-15486.37042/Cluster-15486.45236/Cluster-15486.49410/Cluster-15486.47578/Cluster-15486.50751/Cluster-15486.50996/Cluster-15486.53543/Cluster-15486.50755/Cluster-15486.7222/Cluster-15486.22575/Cluster-15486.62372/Cluster-15486.89475	12	6	6
Biological process	GO:0110029	negative regulation of meiosis I	12/7999	26/49679	0.461538	0.000312527	0.00964512	0.0081649	Cluster-15486.37042/Cluster-15486.45236/Cluster-15486.49410/Cluster-15486.47578/Cluster-15486.50751/Cluster-15486.50996/Cluster-15486.53543/Cluster-15486.50755/Cluster-15486.7222/Cluster-15486.22575/Cluster-15486.62372/Cluster-15486.89475	12	6	6
Biological process	GO:1901616	organic hydroxy compound catabolic process	32/7999	108/49679	0.296296	0.000307655	0.00964512	0.0081649	Cluster-20731.0/Cluster-15486.8298/Cluster-15486.85244/Cluster-11533.0/Cluster-15486.15830/Cluster-15486.64114/Cluster-15486.418/Cluster-15486.75741/Cluster-15486.82702/Cluster-15486.4407/Cluster-15486.12572/Cluster-15486.19641/Cluster-15486.82701/Cluster-15486.60272/Cluster-15486.66774/Cluster-15486.86649/Cluster-15486.36023/Cluster-15486.43466/Cluster-15486.80151/Cluster-15486.6364/Cluster-1548…	32	11	21
Biological process	GO:0009645	response to low light intensity stimulus	27/7999	86/49679	0.313953	0.000318306	0.00972005	0.00822833	Cluster-15486.43932/Cluster-15486.70878/Cluster-15486.89820/Cluster-15486.51488/Cluster-15486.12897/Cluster-15486.71917/Cluster-15486.88759/Cluster-15486.36033/Cluster-951.0/Cluster-15486.44314/Cluster-15486.89522/Cluster-15486.47630/Cluster-15486.52354/Cluster-15486.36034/Cluster-15486.75243/Cluster-15486.76110/Cluster-15486.65105/Cluster-15486.33848/Cluster-15486.76111/Cluster-15217.0/Cluster-3…	27	13	14
Biological process	GO:2000241	regulation of reproductive process	105/7999	474/49679	0.221519	0.000335061	0.0101251	0.00857124	Cluster-15486.6825/Cluster-15486.90040/Cluster-15486.63690/Cluster-15486.5801/Cluster-15486.49024/Cluster-15486.68326/Cluster-15486.37042/Cluster-15486.35555/Cluster-15486.52305/Cluster-15486.45236/Cluster-15486.46024/Cluster-15486.79874/Cluster-15486.70878/Cluster-15486.51194/Cluster-15486.43098/Cluster-15486.49410/Cluster-15486.34313/Cluster-15486.64932/Cluster-15486.30902/Cluster-15486.47578/C…	105	50	55
Molecular function	GO:0000339	RNA cap binding	7/9286	11/58643	0.636364	0.000454092	0.0107229	0.00890574	Cluster-15486.90436/Cluster-15486.4821/Cluster-15486.4824/Cluster-15486.79572/Cluster-15486.22899/Cluster-15486.4822/Cluster-15486.26503	7	2	5
Molecular function	GO:0004439	phosphatidylinositol-4,5-bisphosphate 5-phosphatase activity	9/9286	17/58643	0.529412	0.000447397	0.0107229	0.00890574	Cluster-15486.78346/Cluster-15486.67022/Cluster-15486.33797/Cluster-15486.35368/Cluster-15486.35965/Cluster-15486.86649/Cluster-15486.53630/Cluster-15486.52383/Cluster-15486.64319	9	8	1
Molecular function	GO:0106019	phosphatidylinositol-4,5-bisphosphate phosphatase activity	9/9286	17/58643	0.529412	0.000447397	0.0107229	0.00890574	Cluster-15486.78346/Cluster-15486.67022/Cluster-15486.33797/Cluster-15486.35368/Cluster-15486.35965/Cluster-15486.86649/Cluster-15486.53630/Cluster-15486.52383/Cluster-15486.64319	9	8	1
Molecular function	GO:0015179	L-amino acid transmembrane transporter activity	22/9286	67/58643	0.328358	0.000440168	0.0107229	0.00890574	Cluster-15486.50034/Cluster-15486.79444/Cluster-15486.58395/Cluster-15486.10896/Cluster-15486.15675/Cluster-15486.62061/Cluster-15486.86216/Cluster-15486.91242/Cluster-15486.4323/Cluster-27718.0/Cluster-16562.1/Cluster-15486.6294/Cluster-15486.83193/Cluster-15486.18928/Cluster-15486.35768/Cluster-15486.75561/Cluster-15486.6860/Cluster-15486.37662/Cluster-15486.48223/Cluster-10926.0/Cluster-9137.0…	22	4	18
Molecular function	GO:0070524	11-beta-hydroxysteroid dehydrogenase (NADP+) activity	8/9286	14/58643	0.571429	0.0004793	0.0107523	0.00893012	Cluster-15486.3883/Cluster-15486.40369/Cluster-15486.1031/Cluster-38480.0/Cluster-15486.3882/Cluster-9201.0/Cluster-15486.5251/Cluster-15486.8095	8	2	6
Molecular function	GO:0015172	acidic amino acid transmembrane transporter activity	13/9286	31/58643	0.419355	0.000473902	0.0107523	0.00893012	Cluster-15486.50034/Cluster-15486.79444/Cluster-15486.10896/Cluster-15486.15675/Cluster-15486.62061/Cluster-15486.4323/Cluster-27718.0/Cluster-16562.1/Cluster-15486.6294/Cluster-15486.18928/Cluster-15486.37662/Cluster-9137.0/Cluster-15486.78030	13	2	11
Molecular function	GO:0016840	carbon-nitrogen lyase activity	32/9286	112/58643	0.285714	0.000464264	0.0107523	0.00893012	Cluster-15486.24546/Cluster-15486.18727/Cluster-15486.33582/Cluster-15486.69611/Cluster-15486.29798/Cluster-15486.92832/Cluster-15486.80892/Cluster-15486.6311/Cluster-15486.1633/Cluster-15486.4181/Cluster-15486.60752/Cluster-15486.40748/Cluster-15486.72264/Cluster-12162.0/Cluster-15486.12139/Cluster-15486.24252/Cluster-15486.56321/Cluster-15486.51311/Cluster-12162.1/Cluster-15486.42740/Cluster-15…	32	13	19
Molecular function	GO:0016899	oxidoreductase activity, acting on the CH-OH group of donors, oxygen as acceptor	26/9286	85/58643	0.305882	0.000491035	0.010835	0.00899878	Cluster-15486.43895/Cluster-15486.52963/Cluster-15486.53826/Cluster-15486.74234/Cluster-15486.71374/Cluster-15486.9221/Cluster-15486.88702/Cluster-32522.0/Cluster-15486.88551/Cluster-15486.82193/Cluster-15486.65047/Cluster-15486.53539/Cluster-15486.35064/Cluster-15486.54768/Cluster-15486.27741/Cluster-15486.5842/Cluster-15486.7601/Cluster-15486.9222/Cluster-15486.80010/Cluster-15486.55354/Cluster…	26	8	18
Biological process	GO:0015711	organic anion transport	67/7999	278/49679	0.241007	0.000358475	0.010721	0.00907567	Cluster-15486.50034/Cluster-15486.79444/Cluster-15486.93588/Cluster-15486.80946/Cluster-15486.74947/Cluster-15486.16219/Cluster-15486.10896/Cluster-15486.83390/Cluster-15486.90629/Cluster-15486.58561/Cluster-15486.15675/Cluster-15486.62110/Cluster-15486.62061/Cluster-8346.0/Cluster-15486.83223/Cluster-15486.91880/Cluster-15486.1760/Cluster-15486.91242/Cluster-15486.78844/Cluster-15486.4012/Cluste…	67	11	56
Biological process	GO:0009853	photorespiration	77/7999	329/49679	0.234043	0.000362413	0.0107282	0.00908174	Cluster-15486.49233/Cluster-15486.70842/Cluster-15486.70823/Cluster-15486.49861/Cluster-15486.49235/Cluster-15486.53039/Cluster-15486.52963/Cluster-15486.41975/Cluster-15486.49206/Cluster-15486.54776/Cluster-15486.49230/Cluster-15486.49231/Cluster-15486.22205/Cluster-15486.37233/Cluster-15486.86004/Cluster-15486.49204/Cluster-15486.86005/Cluster-15486.39389/Cluster-15486.74234/Cluster-15486.8022/…	77	37	40
Molecular function	GO:0004457	lactate dehydrogenase activity	11/9286	24/58643	0.458333	0.000517188	0.0110498	0.00917717	Cluster-15486.53826/Cluster-15486.71374/Cluster-15486.26949/Cluster-32522.0/Cluster-15486.41356/Cluster-15486.23816/Cluster-15486.70837/Cluster-15486.17072/Cluster-15486.23817/Cluster-15486.55543/Cluster-15486.55842	11	4	7
Molecular function	GO:0000982	transcription factor activity, RNA polymerase II proximal promoter sequence-specific DNA binding	14/9286	35/58643	0.4	0.000517017	0.0110498	0.00917717	Cluster-15486.52700/Cluster-15486.62589/Cluster-15486.65165/Cluster-15486.25839/Cluster-15486.90363/Cluster-15486.87802/Cluster-15486.69049/Cluster-15486.56565/Cluster-15486.80759/Cluster-15486.92758/Cluster-15486.78412/Cluster-15486.53904/Cluster-15486.84714/Cluster-15486.8408	14	5	9
Biological process	GO:0030968	endoplasmic reticulum unfolded protein response	13/7999	30/49679	0.433333	0.000380406	0.011147	0.00943633	Cluster-15486.93476/Cluster-15486.58428/Cluster-15486.63191/Cluster-15486.14657/Cluster-15486.24624/Cluster-15486.70970/Cluster-15486.6963/Cluster-15486.75172/Cluster-15486.85287/Cluster-15486.56323/Cluster-15486.93475/Cluster-15486.11244/Cluster-15486.23835	13	4	9
Biological process	GO:0098754	detoxification	41/7999	151/49679	0.271523	0.000386387	0.0112091	0.00948886	Cluster-15486.29238/Cluster-15486.53240/Cluster-15486.50299/Cluster-15486.26838/Cluster-15486.43044/Cluster-15486.77851/Cluster-15486.2383/Cluster-15486.9388/Cluster-15486.25054/Cluster-15486.90410/Cluster-15486.25048/Cluster-15486.49385/Cluster-15486.13387/Cluster-15486.49007/Cluster-38429.0/Cluster-15486.53432/Cluster-15486.10711/Cluster-15486.87984/Cluster-15486.61530/Cluster-19534.1/Cluster-2…	41	22	19
Cellular component	GO:0005779	integral component of peroxisomal membrane	17/8734	46/55228	0.369565	0.000404146	0.0113978	0.00953045	Cluster-3518.0/Cluster-8346.0/Cluster-15486.15075/Cluster-15486.26871/Cluster-15486.26701/Cluster-15486.13592/Cluster-15486.44016/Cluster-15486.84117/Cluster-15486.52995/Cluster-15486.8429/Cluster-15486.52440/Cluster-15486.92424/Cluster-15486.18681/Cluster-15486.5039/Cluster-15486.91448/Cluster-15486.82109/Cluster-15486.35214	17	2	15
Cellular component	GO:0031231	intrinsic component of peroxisomal membrane	17/8734	46/55228	0.369565	0.000404146	0.0113978	0.00953045	Cluster-3518.0/Cluster-8346.0/Cluster-15486.15075/Cluster-15486.26871/Cluster-15486.26701/Cluster-15486.13592/Cluster-15486.44016/Cluster-15486.84117/Cluster-15486.52995/Cluster-15486.8429/Cluster-15486.52440/Cluster-15486.92424/Cluster-15486.18681/Cluster-15486.5039/Cluster-15486.91448/Cluster-15486.82109/Cluster-15486.35214	17	2	15
Cellular component	GO:0005744	TIM23 mitochondrial import inner membrane translocase complex	22/8734	67/55228	0.328358	0.000431992	0.0113978	0.00953045	Cluster-15486.19462/Cluster-15486.23149/Cluster-15486.13953/Cluster-15486.39956/Cluster-29645.0/Cluster-15486.3696/Cluster-15486.21293/Cluster-15486.4723/Cluster-15486.2563/Cluster-15486.76934/Cluster-15486.21758/Cluster-15486.26690/Cluster-15486.77978/Cluster-15486.76733/Cluster-15486.13/Cluster-15486.8181/Cluster-15486.60512/Cluster-15486.5863/Cluster-15486.91284/Cluster-15486.27978/Cluster-154…	22	3	19
Cellular component	GO:0044798	nuclear transcription factor complex	38/8734	140/55228	0.271429	0.000436611	0.0113978	0.00953045	Cluster-15486.39763/Cluster-15486.52057/Cluster-15486.78890/Cluster-15486.45083/Cluster-15486.74474/Cluster-8665.0/Cluster-15486.27516/Cluster-15486.84202/Cluster-15486.92561/Cluster-15486.75876/Cluster-15486.86089/Cluster-15486.2649/Cluster-15486.42043/Cluster-15486.92785/Cluster-15486.3034/Cluster-11878.0/Cluster-15486.8473/Cluster-15486.37000/Cluster-15486.26344/Cluster-15486.50780/Cluster-154…	38	14	24
Molecular function	GO:0071949	FAD binding	32/9286	113/58643	0.283186	0.000550504	0.0115778	0.00961572	Cluster-15486.51257/Cluster-15486.70878/Cluster-15486.52365/Cluster-15486.90863/Cluster-15486.58760/Cluster-20254.0/Cluster-15565.0/Cluster-15486.88759/Cluster-15486.23714/Cluster-15486.77045/Cluster-15486.1956/Cluster-15486.81160/Cluster-15454.0/Cluster-15486.70837/Cluster-15486.87967/Cluster-15486.86765/Cluster-15486.77046/Cluster-15662.0/Cluster-15486.17072/Cluster-15486.34015/Cluster-15486.24…	32	5	27
Biological process	GO:0044106	cellular amine metabolic process	42/7999	156/49679	0.269231	0.000401391	0.0115291	0.00975971	Cluster-15486.76142/Cluster-15486.71394/Cluster-15486.88452/Cluster-15486.76063/Cluster-15486.46672/Cluster-15486.73523/Cluster-15486.33572/Cluster-15486.3109/Cluster-15486.15178/Cluster-15486.91976/Cluster-15486.93800/Cluster-15486.55363/Cluster-15486.4791/Cluster-15486.34289/Cluster-12003.0/Cluster-15486.56719/Cluster-15486.22118/Cluster-15486.59300/Cluster-15486.29355/Cluster-15486.14105/Clust…	42	11	31
Biological process	GO:0110126	phloem loading	14/7999	34/49679	0.411765	0.000432518	0.0123013	0.0104135	Cluster-15486.54391/Cluster-15486.64701/Cluster-15486.22010/Cluster-15486.43415/Cluster-15486.64290/Cluster-15486.48948/Cluster-15486.56950/Cluster-15486.59783/Cluster-15486.58124/Cluster-15486.63874/Cluster-15486.56650/Cluster-15486.54394/Cluster-15486.46336/Cluster-15486.63295	14	10	4
Biological process	GO:0006690	icosanoid metabolic process	10/7999	20/49679	0.5	0.000448381	0.0126287	0.0106906	Cluster-15486.79317/Cluster-15486.50037/Cluster-15486.50036/Cluster-15486.24677/Cluster-15486.65812/Cluster-15486.66916/Cluster-15486.12745/Cluster-15486.34625/Cluster-15486.42978/Cluster-15486.51923	10	6	4
Biological process	GO:0043446	cellular alkane metabolic process	12/7999	27/49679	0.444444	0.000480419	0.0127698	0.01081	Cluster-15486.65540/Cluster-15486.30340/Cluster-15486.60424/Cluster-15486.21774/Cluster-15486.72951/Cluster-15486.84643/Cluster-15486.57132/Cluster-15486.17700/Cluster-15486.84642/Cluster-15486.85443/Cluster-15486.51656/Cluster-15486.90412	12	4	8
Biological process	GO:0043447	alkane biosynthetic process	12/7999	27/49679	0.444444	0.000480419	0.0127698	0.01081	Cluster-15486.65540/Cluster-15486.30340/Cluster-15486.60424/Cluster-15486.21774/Cluster-15486.72951/Cluster-15486.84643/Cluster-15486.57132/Cluster-15486.17700/Cluster-15486.84642/Cluster-15486.85443/Cluster-15486.51656/Cluster-15486.90412	12	4	8
Biological process	GO:0072505	divalent inorganic anion homeostasis	21/7999	62/49679	0.33871	0.000461129	0.0127698	0.01081	Cluster-15486.24719/Cluster-15486.76575/Cluster-15486.27742/Cluster-15486.87865/Cluster-15486.73233/Cluster-15486.72496/Cluster-15486.66263/Cluster-15486.57313/Cluster-15486.36604/Cluster-15486.78352/Cluster-15486.43910/Cluster-15486.50312/Cluster-15486.42480/Cluster-15486.24569/Cluster-15486.68486/Cluster-15486.25541/Cluster-15486.55905/Cluster-15486.26429/Cluster-15486.55121/Cluster-15486.43323…	21	8	13
Biological process	GO:0009694	jasmonic acid metabolic process	29/7999	97/49679	0.298969	0.000488053	0.0127698	0.01081	Cluster-15486.76752/Cluster-15486.48640/Cluster-15486.51257/Cluster-15486.17653/Cluster-15565.0/Cluster-15486.44801/Cluster-15486.17652/Cluster-15486.76754/Cluster-15486.19781/Cluster-15486.51598/Cluster-15486.79320/Cluster-367.0/Cluster-15486.78851/Cluster-15486.78328/Cluster-15486.51944/Cluster-36611.0/Cluster-23990.0/Cluster-15486.60106/Cluster-15486.6529/Cluster-39002.2/Cluster-15486.80226/Cl…	29	11	18
Biological process	GO:0006626	protein targeting to mitochondrion	31/7999	106/49679	0.292453	0.000485879	0.0127698	0.01081	Cluster-15486.23149/Cluster-15486.13953/Cluster-15486.39956/Cluster-29645.0/Cluster-15486.3696/Cluster-15486.21293/Cluster-15486.4723/Cluster-15486.86996/Cluster-15486.3958/Cluster-15486.76934/Cluster-15486.21758/Cluster-15486.26690/Cluster-15486.79419/Cluster-15486.52223/Cluster-15486.2056/Cluster-15486.26961/Cluster-15486.43648/Cluster-15486.13/Cluster-15486.8181/Cluster-15486.11034/Cluster-154…	31	5	26
Biological process	GO:0070585	protein localization to mitochondrion	31/7999	106/49679	0.292453	0.000485879	0.0127698	0.01081	Cluster-15486.23149/Cluster-15486.13953/Cluster-15486.39956/Cluster-29645.0/Cluster-15486.3696/Cluster-15486.21293/Cluster-15486.4723/Cluster-15486.86996/Cluster-15486.3958/Cluster-15486.76934/Cluster-15486.21758/Cluster-15486.26690/Cluster-15486.79419/Cluster-15486.52223/Cluster-15486.2056/Cluster-15486.26961/Cluster-15486.43648/Cluster-15486.13/Cluster-15486.8181/Cluster-15486.11034/Cluster-154…	31	5	26
Biological process	GO:0072655	establishment of protein localization to mitochondrion	31/7999	106/49679	0.292453	0.000485879	0.0127698	0.01081	Cluster-15486.23149/Cluster-15486.13953/Cluster-15486.39956/Cluster-29645.0/Cluster-15486.3696/Cluster-15486.21293/Cluster-15486.4723/Cluster-15486.86996/Cluster-15486.3958/Cluster-15486.76934/Cluster-15486.21758/Cluster-15486.26690/Cluster-15486.79419/Cluster-15486.52223/Cluster-15486.2056/Cluster-15486.26961/Cluster-15486.43648/Cluster-15486.13/Cluster-15486.8181/Cluster-15486.11034/Cluster-154…	31	5	26
Biological process	GO:0006066	alcohol metabolic process	87/7999	384/49679	0.226562	0.000488606	0.0127698	0.01081	Cluster-20731.0/Cluster-15486.4284/Cluster-15486.33464/Cluster-15486.33572/Cluster-15486.8298/Cluster-15486.61613/Cluster-15486.85244/Cluster-15486.90138/Cluster-15486.59229/Cluster-15486.83818/Cluster-15486.17725/Cluster-29642.0/Cluster-15486.7508/Cluster-15486.93800/Cluster-15486.76575/Cluster-15486.15830/Cluster-15486.64114/Cluster-15486.89820/Cluster-15486.27742/Cluster-15486.418/Cluster-3359…	87	23	64
Biological process	GO:0010023	proanthocyanidin biosynthetic process	9/7999	17/49679	0.529412	0.000508406	0.0131686	0.0111477	Cluster-15486.29469/Cluster-15486.70831/Cluster-15486.59756/Cluster-15486.52789/Cluster-15486.37213/Cluster-15486.36559/Cluster-15486.62770/Cluster-15486.24539/Cluster-15486.35141	9	1	8
Biological process	GO:0042435	indole-containing compound biosynthetic process	28/7999	93/49679	0.301075	0.000534084	0.0137113	0.0116071	Cluster-15486.23402/Cluster-15486.86723/Cluster-15486.46672/Cluster-15486.55363/Cluster-15486.4791/Cluster-15486.75251/Cluster-15486.88736/Cluster-15486.56719/Cluster-15486.22118/Cluster-15486.5178/Cluster-15486.9197/Cluster-15486.2035/Cluster-15486.841/Cluster-15486.38716/Cluster-15486.55592/Cluster-15486.46446/Cluster-15486.58716/Cluster-15486.64180/Cluster-15486.3381/Cluster-15486.25344/Cluste…	28	4	24
Biological process	GO:0009813	flavonoid biosynthetic process	68/7999	287/49679	0.236934	0.000538907	0.0137138	0.0116091	Cluster-15486.30048/Cluster-15486.37032/Cluster-15486.87464/Cluster-15486.64839/Cluster-15486.30902/Cluster-15486.93014/Cluster-15486.45847/Cluster-15486.49522/Cluster-15486.46318/Cluster-15486.66892/Cluster-15486.17851/Cluster-15486.42204/Cluster-15486.20191/Cluster-15486.70826/Cluster-15486.77760/Cluster-15486.54590/Cluster-15486.62011/Cluster-15486.49214/Cluster-15486.53533/Cluster-15486.84205…	68	30	38
Biological process	GO:0019395	fatty acid oxidation	43/7999	163/49679	0.263804	0.000549967	0.0138735	0.0117444	Cluster-15486.53573/Cluster-15486.89756/Cluster-15486.51257/Cluster-15486.46885/Cluster-15565.0/Cluster-15486.74203/Cluster-15486.4212/Cluster-15486.84559/Cluster-8346.0/Cluster-15486.92851/Cluster-15486.11091/Cluster-32747.0/Cluster-15486.93581/Cluster-20729.1/Cluster-15486.4366/Cluster-36611.0/Cluster-15486.77033/Cluster-15486.55123/Cluster-15486.78196/Cluster-15486.34177/Cluster-15486.46125/Cl…	43	8	35
Biological process	GO:0006779	porphyrin-containing compound biosynthetic process	55/7999	222/49679	0.247748	0.000568065	0.0142065	0.0120263	Cluster-15486.48253/Cluster-15486.44211/Cluster-15486.33464/Cluster-15486.14869/Cluster-15486.81261/Cluster-15486.30902/Cluster-15486.40510/Cluster-15486.93862/Cluster-15486.16460/Cluster-15486.18767/Cluster-15486.71064/Cluster-15486.93623/Cluster-15486.61110/Cluster-15486.80660/Cluster-15486.49995/Cluster-15486.81260/Cluster-15486.88909/Cluster-15486.61054/Cluster-15486.3327/Cluster-15486.13505/…	55	23	32
Biological process	GO:0055062	phosphate ion homeostasis	20/7999	59/49679	0.338983	0.000616475	0.0150264	0.0127203	Cluster-15486.24719/Cluster-15486.76575/Cluster-15486.27742/Cluster-15486.87865/Cluster-15486.73233/Cluster-15486.72496/Cluster-15486.66263/Cluster-15486.36604/Cluster-15486.78352/Cluster-15486.43910/Cluster-15486.50312/Cluster-15486.42480/Cluster-15486.24569/Cluster-15486.68486/Cluster-15486.25541/Cluster-15486.55905/Cluster-15486.26429/Cluster-15486.55121/Cluster-15486.43323/Cluster-15486.71921	20	7	13
Biological process	GO:0072506	trivalent inorganic anion homeostasis	20/7999	59/49679	0.338983	0.000616475	0.0150264	0.0127203	Cluster-15486.24719/Cluster-15486.76575/Cluster-15486.27742/Cluster-15486.87865/Cluster-15486.73233/Cluster-15486.72496/Cluster-15486.66263/Cluster-15486.36604/Cluster-15486.78352/Cluster-15486.43910/Cluster-15486.50312/Cluster-15486.42480/Cluster-15486.24569/Cluster-15486.68486/Cluster-15486.25541/Cluster-15486.55905/Cluster-15486.26429/Cluster-15486.55121/Cluster-15486.43323/Cluster-15486.71921	20	7	13
Biological process	GO:0042537	benzene-containing compound metabolic process	38/7999	140/49679	0.271429	0.000621566	0.0150264	0.0127203	Cluster-15486.76142/Cluster-15486.88452/Cluster-15486.52700/Cluster-15486.73523/Cluster-15486.15178/Cluster-15486.26221/Cluster-15486.418/Cluster-15486.27346/Cluster-15486.77575/Cluster-15486.21187/Cluster-15486.59300/Cluster-15486.87802/Cluster-15486.81034/Cluster-15486.40748/Cluster-15486.56321/Cluster-15486.41414/Cluster-15486.13646/Cluster-15486.19641/Cluster-15486.66943/Cluster-15486.60272/C…	38	13	25
Biological process	GO:0006721	terpenoid metabolic process	84/7999	371/49679	0.226415	0.000615829	0.0150264	0.0127203	Cluster-15486.46802/Cluster-15486.53732/Cluster-15486.53503/Cluster-15486.49005/Cluster-23621.0/Cluster-15486.91910/Cluster-15486.41984/Cluster-15486.62058/Cluster-15486.68326/Cluster-15486.49004/Cluster-15486.45998/Cluster-15486.91734/Cluster-15486.33464/Cluster-15486.17252/Cluster-15486.53504/Cluster-15486.55343/Cluster-15486.67714/Cluster-15486.59192/Cluster-15486.80660/Cluster-15486.55447/Clu…	84	48	36
Biological process	GO:0015849	organic acid transport	56/7999	228/49679	0.245614	0.000638075	0.0150492	0.0127397	Cluster-15486.50034/Cluster-15486.79444/Cluster-15486.93588/Cluster-15486.80946/Cluster-15486.74947/Cluster-15486.16219/Cluster-15486.10896/Cluster-15486.83390/Cluster-15486.90629/Cluster-15486.58561/Cluster-15486.15675/Cluster-15486.62110/Cluster-15486.62061/Cluster-15486.91880/Cluster-15486.1760/Cluster-15486.91242/Cluster-15486.4012/Cluster-5326.0/Cluster-15486.93585/Cluster-15486.93586/Cluste…	56	10	46
Biological process	GO:0046942	carboxylic acid transport	56/7999	228/49679	0.245614	0.000638075	0.0150492	0.0127397	Cluster-15486.50034/Cluster-15486.79444/Cluster-15486.93588/Cluster-15486.80946/Cluster-15486.74947/Cluster-15486.16219/Cluster-15486.10896/Cluster-15486.83390/Cluster-15486.90629/Cluster-15486.58561/Cluster-15486.15675/Cluster-15486.62110/Cluster-15486.62061/Cluster-15486.91880/Cluster-15486.1760/Cluster-15486.91242/Cluster-15486.4012/Cluster-5326.0/Cluster-15486.93585/Cluster-15486.93586/Cluste…	56	10	46
Biological process	GO:0015994	chlorophyll metabolic process	59/7999	243/49679	0.242798	0.000635273	0.0150492	0.0127397	Cluster-15486.24546/Cluster-15486.31083/Cluster-15486.48253/Cluster-15486.44211/Cluster-15486.45602/Cluster-15486.33464/Cluster-15486.31081/Cluster-15486.31082/Cluster-15486.14869/Cluster-15486.30902/Cluster-15486.40510/Cluster-15486.16460/Cluster-15486.33362/Cluster-15486.18767/Cluster-15486.91445/Cluster-15486.61110/Cluster-15486.80660/Cluster-15486.49995/Cluster-15486.61054/Cluster-15486.3327/…	59	29	30
Molecular function	GO:0003995	acyl-CoA dehydrogenase activity	15/9286	40/58643	0.375	0.000741113	0.0153467	0.0127459	Cluster-15486.51257/Cluster-15565.0/Cluster-15486.3405/Cluster-15486.85580/Cluster-15486.55123/Cluster-16176.0/Cluster-15486.46125/Cluster-15486.3370/Cluster-15486.85578/Cluster-15486.34343/Cluster-18347.0/Cluster-15486.85579/Cluster-15486.2934/Cluster-15486.87597/Cluster-28922.0	15	3	12
Molecular function	GO:0004815	aspartate-tRNA ligase activity	9/9286	18/58643	0.5	0.000769224	0.0156875	0.013029	Cluster-15486.86083/Cluster-15486.36920/Cluster-15486.85988/Cluster-15486.20276/Cluster-15486.36921/Cluster-15486.73663/Cluster-15486.85986/Cluster-15486.75006/Cluster-15486.4816	9	2	7
Biological process	GO:0046474	glycerophospholipid biosynthetic process	45/7999	174/49679	0.258621	0.000658097	0.0153963	0.0130334	Cluster-15486.73149/Cluster-15486.36204/Cluster-15486.24274/Cluster-15486.56693/Cluster-15486.92713/Cluster-22843.0/Cluster-15486.50653/Cluster-8454.0/Cluster-15486.73359/Cluster-15486.94018/Cluster-36845.0/Cluster-15486.64237/Cluster-15486.42539/Cluster-24002.0/Cluster-15486.94019/Cluster-15486.4484/Cluster-15486.90613/Cluster-15486.72185/Cluster-15486.18049/Cluster-15486.27645/Cluster-15486.486…	45	14	31
Molecular function	GO:0010334	sesquiterpene synthase activity	11/9286	25/58643	0.44	0.000791962	0.015862	0.0131739	Cluster-15486.53732/Cluster-15486.53503/Cluster-15486.49005/Cluster-15486.41984/Cluster-15486.62058/Cluster-15486.49004/Cluster-15486.45998/Cluster-15486.53504/Cluster-15486.60198/Cluster-15486.41982/Cluster-15486.41983	11	11	0
Molecular function	GO:0004659	prenyltransferase activity	33/9286	120/58643	0.275	0.000801351	0.015862	0.0131739	Cluster-15486.45735/Cluster-15486.54391/Cluster-15486.45433/Cluster-15486.64701/Cluster-29642.0/Cluster-15486.92726/Cluster-15486.22010/Cluster-15486.71064/Cluster-15486.15778/Cluster-15486.41386/Cluster-15486.44372/Cluster-15486.43415/Cluster-15486.64290/Cluster-15486.48597/Cluster-15486.52274/Cluster-15486.41188/Cluster-15486.48948/Cluster-19662.0/Cluster-15486.56950/Cluster-15486.59783/Cluster…	33	19	14
Molecular function	GO:0015085	calcium ion transmembrane transporter activity	54/9286	224/58643	0.241071	0.000846283	0.0165087	0.0137109	Cluster-15486.85093/Cluster-15486.24754/Cluster-15486.71091/Cluster-15486.83654/Cluster-15486.83655/Cluster-15486.35928/Cluster-15486.66688/Cluster-25531.0/Cluster-15486.9933/Cluster-15486.12568/Cluster-15486.24844/Cluster-15486.75453/Cluster-15486.18705/Cluster-15486.73958/Cluster-15486.67353/Cluster-15486.86820/Cluster-15486.87598/Cluster-15486.67061/Cluster-15486.6764/Cluster-15486.87079/Clust…	54	13	41
Biological process	GO:0009407	toxin catabolic process	29/7999	99/49679	0.292929	0.000704975	0.0163611	0.0138502	Cluster-15486.29238/Cluster-15486.53240/Cluster-15486.50299/Cluster-15486.26838/Cluster-15486.43044/Cluster-15486.2383/Cluster-15486.90410/Cluster-15486.25048/Cluster-15486.49385/Cluster-15486.49007/Cluster-38429.0/Cluster-15486.53432/Cluster-15486.10711/Cluster-15486.87984/Cluster-29536.0/Cluster-15486.38374/Cluster-15486.29602/Cluster-15486.6666/Cluster-15486.28562/Cluster-15486.9902/Cluster-10…	29	18	11
Cellular component	GO:0005770	late endosome	50/8734	202/55228	0.247525	0.000668206	0.0165715	0.0138565	Cluster-15486.20341/Cluster-28872.0/Cluster-15486.72937/Cluster-15486.50590/Cluster-15486.41022/Cluster-15486.90985/Cluster-15486.22143/Cluster-15486.35561/Cluster-15486.14254/Cluster-15486.48761/Cluster-15486.14550/Cluster-15486.49875/Cluster-15486.83584/Cluster-25531.0/Cluster-15486.86685/Cluster-15486.27453/Cluster-15486.10703/Cluster-15486.51055/Cluster-15486.80312/Cluster-15486.71517/Cluster…	50	12	38
Biological process	GO:0060631	regulation of meiosis I	12/7999	28/49679	0.428571	0.000718163	0.0165349	0.0139973	Cluster-15486.37042/Cluster-15486.45236/Cluster-15486.49410/Cluster-15486.47578/Cluster-15486.50751/Cluster-15486.50996/Cluster-15486.53543/Cluster-15486.50755/Cluster-15486.7222/Cluster-15486.22575/Cluster-15486.62372/Cluster-15486.89475	12	6	6
Biological process	GO:0015996	chlorophyll catabolic process	21/7999	64/49679	0.328125	0.000743504	0.0168508	0.0142648	Cluster-15486.31083/Cluster-15486.45602/Cluster-15486.33464/Cluster-15486.31081/Cluster-15486.31082/Cluster-15486.33362/Cluster-15486.91445/Cluster-15486.64147/Cluster-15486.54487/Cluster-15486.46117/Cluster-15486.33361/Cluster-15486.50162/Cluster-15486.50514/Cluster-35507.0/Cluster-15486.52737/Cluster-15486.36961/Cluster-15486.55384/Cluster-15486.33363/Cluster-15486.77126/Cluster-15486.45280/Clu…	21	9	12
Biological process	GO:0046149	pigment catabolic process	21/7999	64/49679	0.328125	0.000743504	0.0168508	0.0142648	Cluster-15486.31083/Cluster-15486.45602/Cluster-15486.33464/Cluster-15486.31081/Cluster-15486.31082/Cluster-15486.33362/Cluster-15486.91445/Cluster-15486.64147/Cluster-15486.54487/Cluster-15486.46117/Cluster-15486.33361/Cluster-15486.50162/Cluster-15486.50514/Cluster-35507.0/Cluster-15486.52737/Cluster-15486.36961/Cluster-15486.55384/Cluster-15486.33363/Cluster-15486.77126/Cluster-15486.45280/Clu…	21	9	12
Biological process	GO:0070085	glycosylation	86/7999	384/49679	0.223958	0.000764318	0.0171883	0.0145504	Cluster-15486.61762/Cluster-15486.87308/Cluster-15486.25753/Cluster-29119.2/Cluster-15486.26052/Cluster-15486.70630/Cluster-15486.86067/Cluster-15486.8781/Cluster-15486.91174/Cluster-29119.3/Cluster-15486.73561/Cluster-15486.73438/Cluster-15486.85615/Cluster-15486.5847/Cluster-15486.83287/Cluster-15486.50117/Cluster-15486.38552/Cluster-30996.0/Cluster-15486.25704/Cluster-15486.15312/Cluster-15486…	86	22	64
Molecular function	GO:0004794	L-threonine ammonia-lyase activity	7/9286	12/58643	0.583333	0.000940512	0.0180847	0.0150199	Cluster-15486.33582/Cluster-15486.60752/Cluster-15486.24252/Cluster-15486.41614/Cluster-15486.41612/Cluster-29352.0/Cluster-15486.41611	7	5	2
Biological process	GO:0034620	cellular response to unfolded protein	13/7999	32/49679	0.40625	0.000803669	0.0179308	0.015179	Cluster-15486.93476/Cluster-15486.58428/Cluster-15486.63191/Cluster-15486.14657/Cluster-15486.24624/Cluster-15486.70970/Cluster-15486.6963/Cluster-15486.75172/Cluster-15486.85287/Cluster-15486.56323/Cluster-15486.93475/Cluster-15486.11244/Cluster-15486.23835	13	4	9
Biological process	GO:0072503	cellular divalent inorganic cation homeostasis	23/7999	73/49679	0.315068	0.000809699	0.0179308	0.015179	Cluster-15486.76000/Cluster-15486.71091/Cluster-15486.70878/Cluster-15486.66688/Cluster-15486.74772/Cluster-25395.0/Cluster-15486.88759/Cluster-15486.93183/Cluster-15486.86121/Cluster-28282.0/Cluster-15486.13403/Cluster-15486.68486/Cluster-15486.55905/Cluster-15486.7676/Cluster-15486.11405/Cluster-15486.88826/Cluster-15486.90220/Cluster-15486.68215/Cluster-15486.93182/Cluster-15486.89494/Cluster-…	23	6	17
Molecular function	GO:0016894	endonuclease activity, active with either ribo- or deoxyribonucleic acids and producing 3'-phosphomonoesters	16/9286	45/58643	0.355556	0.00098162	0.0186093	0.0154556	Cluster-15486.49632/Cluster-15486.52766/Cluster-15486.51798/Cluster-15486.49628/Cluster-15486.66892/Cluster-15486.70826/Cluster-15486.49627/Cluster-15486.1848/Cluster-15486.49645/Cluster-15486.54733/Cluster-15486.44307/Cluster-15486.30040/Cluster-15486.4210/Cluster-15486.25660/Cluster-15486.6177/Cluster-15486.13515	16	9	7
Biological process	GO:0009817	defense response to fungus, incompatible interaction	27/7999	91/49679	0.296703	0.000852993	0.0187464	0.0158695	Cluster-15486.12457/Cluster-15486.43044/Cluster-15486.2383/Cluster-15486.64971/Cluster-15486.24082/Cluster-15486.80943/Cluster-15486.68670/Cluster-15486.49264/Cluster-15486.50468/Cluster-15486.50200/Cluster-19848.0/Cluster-15486.12505/Cluster-15486.61755/Cluster-15486.24081/Cluster-15486.67070/Cluster-15486.50696/Cluster-15486.38374/Cluster-25729.0/Cluster-15486.31735/Cluster-15486.51096/Cluster-…	27	15	12
Biological process	GO:0015740	C4-dicarboxylate transport	17/7999	48/49679	0.354167	0.000880853	0.0190698	0.0161432	Cluster-15486.50034/Cluster-15486.93588/Cluster-15486.74947/Cluster-15486.83390/Cluster-15486.90629/Cluster-15486.58561/Cluster-15486.62061/Cluster-5326.0/Cluster-15486.93585/Cluster-15486.93586/Cluster-15486.74350/Cluster-15486.86343/Cluster-15486.26206/Cluster-15486.37662/Cluster-15486.52092/Cluster-15486.82746/Cluster-15486.78030	17	2	15
Biological process	GO:0051784	negative regulation of nuclear division	17/7999	48/49679	0.354167	0.000880853	0.0190698	0.0161432	Cluster-15486.37042/Cluster-15486.45236/Cluster-15486.49410/Cluster-15486.47578/Cluster-15486.50751/Cluster-15486.50996/Cluster-15486.53543/Cluster-15486.50755/Cluster-15486.92451/Cluster-15486.7222/Cluster-15486.7963/Cluster-15486.7843/Cluster-15486.22575/Cluster-15486.62372/Cluster-15486.89475/Cluster-15486.80731/Cluster-15486.88737	17	7	10
Cellular component	GO:0097526	spliceosomal tri-snRNP complex	28/8734	97/55228	0.28866	0.000835175	0.019726	0.0164942	Cluster-15486.45336/Cluster-15486.52960/Cluster-15486.46226/Cluster-15486.60625/Cluster-15486.22284/Cluster-15486.45048/Cluster-15486.90665/Cluster-15486.83412/Cluster-15486.94077/Cluster-15486.10243/Cluster-15486.3220/Cluster-29394.0/Cluster-15486.52928/Cluster-15486.10081/Cluster-15486.57984/Cluster-15486.21485/Cluster-19129.0/Cluster-15486.93347/Cluster-15486.65725/Cluster-15486.7086/Cluster-1…	28	6	22
Cellular component	GO:0035619	root hair tip	8/8734	15/55228	0.533333	0.000876607	0.0197635	0.0165255	Cluster-15486.17371/Cluster-15486.58589/Cluster-15486.16681/Cluster-15486.54128/Cluster-15486.55600/Cluster-15486.55599/Cluster-15486.62428/Cluster-15486.29936	8	5	3
Biological process	GO:0071577	zinc ion transmembrane transport	11/7999	25/49679	0.44	0.00091461	0.0195383	0.0165398	Cluster-15486.49048/Cluster-15486.50466/Cluster-15486.72205/Cluster-15486.19722/Cluster-15486.78955/Cluster-15486.76720/Cluster-15486.92082/Cluster-15486.78608/Cluster-15486.3098/Cluster-15486.53454/Cluster-15486.78607	11	3	8
Biological process	GO:0006526	arginine biosynthetic process	26/7999	87/49679	0.298851	0.00093617	0.0195383	0.0165398	Cluster-15486.92130/Cluster-15486.73814/Cluster-15486.44045/Cluster-15486.54957/Cluster-15486.29798/Cluster-15486.92229/Cluster-15486.92226/Cluster-4156.0/Cluster-15486.6311/Cluster-15486.29640/Cluster-15486.13106/Cluster-15486.82204/Cluster-15486.44046/Cluster-15486.29387/Cluster-15486.14656/Cluster-15486.42740/Cluster-15891.0/Cluster-15486.26707/Cluster-15486.3328/Cluster-15486.29797/Cluster-15…	26	6	20
Biological process	GO:0009695	jasmonic acid biosynthetic process	26/7999	87/49679	0.298851	0.00093617	0.0195383	0.0165398	Cluster-15486.76752/Cluster-15486.51257/Cluster-15486.17653/Cluster-15565.0/Cluster-15486.44801/Cluster-15486.17652/Cluster-15486.76754/Cluster-15486.51598/Cluster-15486.79320/Cluster-367.0/Cluster-15486.78851/Cluster-15486.78328/Cluster-36611.0/Cluster-23990.0/Cluster-15486.60106/Cluster-15486.6529/Cluster-39002.2/Cluster-15486.80226/Cluster-15486.88761/Cluster-15486.34625/Cluster-154.0/Cluster-…	26	9	17
Biological process	GO:0017000	antibiotic biosynthetic process	26/7999	87/49679	0.298851	0.00093617	0.0195383	0.0165398	Cluster-15486.52963/Cluster-15486.52700/Cluster-15486.78562/Cluster-15486.26221/Cluster-15486.74234/Cluster-15486.27346/Cluster-15486.9221/Cluster-15486.87802/Cluster-15486.82193/Cluster-15486.65047/Cluster-15486.41414/Cluster-15486.60272/Cluster-15486.50407/Cluster-15486.5842/Cluster-15486.48746/Cluster-15486.7601/Cluster-15486.92758/Cluster-15486.73230/Cluster-15486.47747/Cluster-15486.9222/Clu…	26	5	21
Biological process	GO:0009812	flavonoid metabolic process	76/7999	334/49679	0.227545	0.000931875	0.0195383	0.0165398	Cluster-15486.42311/Cluster-15486.30048/Cluster-15486.37032/Cluster-15486.87464/Cluster-15486.64839/Cluster-15486.30902/Cluster-15486.53145/Cluster-15486.93014/Cluster-15486.45847/Cluster-15486.49522/Cluster-15486.46318/Cluster-15486.66892/Cluster-15486.17851/Cluster-15486.42204/Cluster-15486.20191/Cluster-15486.70826/Cluster-15486.88759/Cluster-15486.77760/Cluster-15486.54590/Cluster-15486.62011…	76	33	43
Biological process	GO:0032106	positive regulation of response to extracellular stimulus	7/7999	12/49679	0.583333	0.00104282	0.0195911	0.0165845	Cluster-15486.31934/Cluster-15486.46075/Cluster-15486.93767/Cluster-15486.71575/Cluster-15486.32899/Cluster-15486.20514/Cluster-15486.37441	7	0	7
Biological process	GO:0032109	positive regulation of response to nutrient levels	7/7999	12/49679	0.583333	0.00104282	0.0195911	0.0165845	Cluster-15486.31934/Cluster-15486.46075/Cluster-15486.93767/Cluster-15486.71575/Cluster-15486.32899/Cluster-15486.20514/Cluster-15486.37441	7	0	7
Biological process	GO:0080040	positive regulation of cellular response to phosphate starvation	7/7999	12/49679	0.583333	0.00104282	0.0195911	0.0165845	Cluster-15486.31934/Cluster-15486.46075/Cluster-15486.93767/Cluster-15486.71575/Cluster-15486.32899/Cluster-15486.20514/Cluster-15486.37441	7	0	7
Biological process	GO:0140255	regulation of cellular response to phosphate starvation	7/7999	12/49679	0.583333	0.00104282	0.0195911	0.0165845	Cluster-15486.31934/Cluster-15486.46075/Cluster-15486.93767/Cluster-15486.71575/Cluster-15486.32899/Cluster-15486.20514/Cluster-15486.37441	7	0	7
Biological process	GO:0030643	cellular phosphate ion homeostasis	8/7999	15/49679	0.533333	0.000991553	0.0195911	0.0165845	Cluster-15486.76575/Cluster-15486.27742/Cluster-15486.87865/Cluster-15486.73233/Cluster-15486.72496/Cluster-15486.78352/Cluster-15486.25541/Cluster-15486.26429	8	0	8
Biological process	GO:0050898	nitrile metabolic process	8/7999	15/49679	0.533333	0.000991553	0.0195911	0.0165845	Cluster-15486.26546/Cluster-15486.72386/Cluster-15486.76019/Cluster-15486.87296/Cluster-15486.81371/Cluster-15486.87297/Cluster-15486.87298/Cluster-15486.74305	8	0	8
Biological process	GO:0072501	cellular divalent inorganic anion homeostasis	8/7999	15/49679	0.533333	0.000991553	0.0195911	0.0165845	Cluster-15486.76575/Cluster-15486.27742/Cluster-15486.87865/Cluster-15486.73233/Cluster-15486.72496/Cluster-15486.78352/Cluster-15486.25541/Cluster-15486.26429	8	0	8
Biological process	GO:0072502	cellular trivalent inorganic anion homeostasis	8/7999	15/49679	0.533333	0.000991553	0.0195911	0.0165845	Cluster-15486.76575/Cluster-15486.27742/Cluster-15486.87865/Cluster-15486.73233/Cluster-15486.72496/Cluster-15486.78352/Cluster-15486.25541/Cluster-15486.26429	8	0	8
Biological process	GO:0040020	regulation of meiotic nuclear division	12/7999	29/49679	0.413793	0.00104675	0.0195911	0.0165845	Cluster-15486.37042/Cluster-15486.45236/Cluster-15486.49410/Cluster-15486.47578/Cluster-15486.50751/Cluster-15486.50996/Cluster-15486.53543/Cluster-15486.50755/Cluster-15486.7222/Cluster-15486.22575/Cluster-15486.62372/Cluster-15486.89475	12	6	6
Biological process	GO:0010162	seed dormancy process	27/7999	92/49679	0.293478	0.00102449	0.0195911	0.0165845	Cluster-15486.52305/Cluster-15486.43098/Cluster-15486.73735/Cluster-15486.46034/Cluster-15486.711/Cluster-15486.89820/Cluster-15486.22167/Cluster-15486.82210/Cluster-15486.36836/Cluster-20899.0/Cluster-15486.58996/Cluster-15486.59756/Cluster-15486.52789/Cluster-15486.49061/Cluster-15486.19003/Cluster-15486.56446/Cluster-15486.65105/Cluster-15486.72811/Cluster-15486.78375/Cluster-15486.67043/Clust…	27	8	19
Biological process	GO:0022611	dormancy process	27/7999	92/49679	0.293478	0.00102449	0.0195911	0.0165845	Cluster-15486.52305/Cluster-15486.43098/Cluster-15486.73735/Cluster-15486.46034/Cluster-15486.711/Cluster-15486.89820/Cluster-15486.22167/Cluster-15486.82210/Cluster-15486.36836/Cluster-20899.0/Cluster-15486.58996/Cluster-15486.59756/Cluster-15486.52789/Cluster-15486.49061/Cluster-15486.19003/Cluster-15486.56446/Cluster-15486.65105/Cluster-15486.72811/Cluster-15486.78375/Cluster-15486.67043/Clust…	27	8	19
Biological process	GO:0072511	divalent inorganic cation transport	48/7999	192/49679	0.25	0.000992621	0.0195911	0.0165845	Cluster-15486.85093/Cluster-15486.24754/Cluster-15486.35928/Cluster-25531.0/Cluster-15486.49048/Cluster-15486.9933/Cluster-15486.71145/Cluster-15486.50466/Cluster-27158.0/Cluster-15486.18705/Cluster-15486.67353/Cluster-15486.72205/Cluster-15486.86820/Cluster-15486.87598/Cluster-15486.67061/Cluster-15486.28993/Cluster-15486.19722/Cluster-15486.48125/Cluster-15486.78955/Cluster-15486.32577/Cluster-…	48	12	36
Biological process	GO:0006694	steroid biosynthetic process	53/7999	217/49679	0.24424	0.00100232	0.0195911	0.0165845	Cluster-15486.87308/Cluster-15486.22159/Cluster-15486.79684/Cluster-29642.0/Cluster-15486.25407/Cluster-15486.3883/Cluster-15486.9204/Cluster-33599.1/Cluster-15486.4361/Cluster-15486.72750/Cluster-15486.40369/Cluster-15486.41386/Cluster-15486.80024/Cluster-15486.73116/Cluster-15486.1031/Cluster-15486.22019/Cluster-15486.6504/Cluster-15486.91967/Cluster-15486.33913/Cluster-13334.0/Cluster-15486.76…	53	16	37
Biological process	GO:0006486	protein glycosylation	84/7999	377/49679	0.222812	0.00102415	0.0195911	0.0165845	Cluster-15486.61762/Cluster-15486.25753/Cluster-29119.2/Cluster-15486.26052/Cluster-15486.70630/Cluster-15486.86067/Cluster-15486.8781/Cluster-15486.91174/Cluster-29119.3/Cluster-15486.73561/Cluster-15486.73438/Cluster-15486.85615/Cluster-15486.5847/Cluster-15486.83287/Cluster-15486.50117/Cluster-15486.38552/Cluster-30996.0/Cluster-15486.25704/Cluster-15486.15312/Cluster-15486.1804/Cluster-15486.…	84	21	63
Biological process	GO:0043413	macromolecule glycosylation	84/7999	377/49679	0.222812	0.00102415	0.0195911	0.0165845	Cluster-15486.61762/Cluster-15486.25753/Cluster-29119.2/Cluster-15486.26052/Cluster-15486.70630/Cluster-15486.86067/Cluster-15486.8781/Cluster-15486.91174/Cluster-29119.3/Cluster-15486.73561/Cluster-15486.73438/Cluster-15486.85615/Cluster-15486.5847/Cluster-15486.83287/Cluster-15486.50117/Cluster-15486.38552/Cluster-30996.0/Cluster-15486.25704/Cluster-15486.15312/Cluster-15486.1804/Cluster-15486.…	84	21	63
Biological process	GO:0051726	regulation of cell cycle	84/7999	377/49679	0.222812	0.00102415	0.0195911	0.0165845	Cluster-15486.87611/Cluster-15486.22961/Cluster-15486.6825/Cluster-15486.80317/Cluster-15486.71729/Cluster-15486.70822/Cluster-15486.5801/Cluster-15486.37042/Cluster-15486.45236/Cluster-15486.60785/Cluster-15486.90985/Cluster-15486.48991/Cluster-15486.49410/Cluster-15486.47578/Cluster-15486.50751/Cluster-15486.50996/Cluster-15486.46158/Cluster-15486.68616/Cluster-15486.22583/Cluster-34081.1/Clust…	84	24	60
Cellular component	GO:0120114	Sm-like protein family complex	47/8734	190/55228	0.247368	0.000962495	0.0207564	0.0173557	Cluster-15486.45336/Cluster-15486.52960/Cluster-15486.46226/Cluster-15486.60625/Cluster-15486.22284/Cluster-15486.24509/Cluster-15486.45048/Cluster-15486.90665/Cluster-15486.4821/Cluster-15486.83412/Cluster-15486.6180/Cluster-15486.94077/Cluster-15486.10243/Cluster-15486.3220/Cluster-29394.0/Cluster-15486.72381/Cluster-15486.52928/Cluster-15486.8131/Cluster-34008.0/Cluster-15486.10081/Cluster-154…	47	12	35
Cellular component	GO:0005778	peroxisomal membrane	39/8734	151/55228	0.258278	0.00105477	0.0209267	0.0174981	Cluster-15486.51986/Cluster-15486.22753/Cluster-15486.53573/Cluster-15486.61364/Cluster-15486.19375/Cluster-15486.87708/Cluster-15486.89896/Cluster-3518.0/Cluster-15486.22854/Cluster-8346.0/Cluster-15486.6668/Cluster-15486.84180/Cluster-15486.15075/Cluster-15486.91967/Cluster-15486.26871/Cluster-15486.26701/Cluster-15486.6362/Cluster-15486.13592/Cluster-15486.34398/Cluster-15486.44016/Cluster-154…	39	5	34
Cellular component	GO:0031903	microbody membrane	39/8734	151/55228	0.258278	0.00105477	0.0209267	0.0174981	Cluster-15486.51986/Cluster-15486.22753/Cluster-15486.53573/Cluster-15486.61364/Cluster-15486.19375/Cluster-15486.87708/Cluster-15486.89896/Cluster-3518.0/Cluster-15486.22854/Cluster-8346.0/Cluster-15486.6668/Cluster-15486.84180/Cluster-15486.15075/Cluster-15486.91967/Cluster-15486.26871/Cluster-15486.26701/Cluster-15486.6362/Cluster-15486.13592/Cluster-15486.34398/Cluster-15486.44016/Cluster-154…	39	5	34
Biological process	GO:0009101	glycoprotein biosynthetic process	84/7999	378/49679	0.222222	0.00111187	0.0206766	0.0175034	Cluster-15486.61762/Cluster-15486.25753/Cluster-29119.2/Cluster-15486.26052/Cluster-15486.70630/Cluster-15486.86067/Cluster-15486.8781/Cluster-15486.91174/Cluster-29119.3/Cluster-15486.73561/Cluster-15486.73438/Cluster-15486.85615/Cluster-15486.5847/Cluster-15486.83287/Cluster-15486.50117/Cluster-15486.38552/Cluster-30996.0/Cluster-15486.25704/Cluster-15486.15312/Cluster-15486.1804/Cluster-15486.…	84	21	63
Biological process	GO:0016114	terpenoid biosynthetic process	77/7999	342/49679	0.225146	0.00118773	0.0219466	0.0185785	Cluster-15486.46802/Cluster-15486.53732/Cluster-15486.53503/Cluster-15486.49005/Cluster-15486.91910/Cluster-15486.41984/Cluster-15486.62058/Cluster-15486.49004/Cluster-15486.45998/Cluster-15486.91734/Cluster-15486.33464/Cluster-15486.17252/Cluster-15486.53504/Cluster-15486.55343/Cluster-15486.67714/Cluster-15486.59192/Cluster-15486.80660/Cluster-15486.55447/Cluster-15486.92886/Cluster-15486.41386…	77	46	31
Biological process	GO:0006549	isoleucine metabolic process	23/7999	75/49679	0.306667	0.00122286	0.0223115	0.0188874	Cluster-15486.75266/Cluster-15486.33582/Cluster-15486.27720/Cluster-15486.2079/Cluster-35238.0/Cluster-15486.15765/Cluster-15486.3231/Cluster-15486.60752/Cluster-15486.82218/Cluster-15486.24252/Cluster-15486.46333/Cluster-15486.80003/Cluster-15486.41614/Cluster-15486.18413/Cluster-15486.71899/Cluster-15486.80008/Cluster-15486.41612/Cluster-15486.89203/Cluster-15486.80006/Cluster-29352.0/Cluster-1…	23	6	17
Biological process	GO:0009097	isoleucine biosynthetic process	23/7999	75/49679	0.306667	0.00122286	0.0223115	0.0188874	Cluster-15486.75266/Cluster-15486.33582/Cluster-15486.27720/Cluster-15486.2079/Cluster-35238.0/Cluster-15486.15765/Cluster-15486.3231/Cluster-15486.60752/Cluster-15486.82218/Cluster-15486.24252/Cluster-15486.46333/Cluster-15486.80003/Cluster-15486.41614/Cluster-15486.18413/Cluster-15486.71899/Cluster-15486.80008/Cluster-15486.41612/Cluster-15486.89203/Cluster-15486.80006/Cluster-29352.0/Cluster-1…	23	6	17
Biological process	GO:0006749	glutathione metabolic process	55/7999	229/49679	0.240175	0.00123643	0.0224179	0.0189775	Cluster-15486.75520/Cluster-15486.29238/Cluster-15486.53240/Cluster-15486.80057/Cluster-15486.78358/Cluster-15486.50299/Cluster-15486.26838/Cluster-15486.50390/Cluster-15486.43894/Cluster-15486.78360/Cluster-15486.43729/Cluster-15486.43044/Cluster-15486.6453/Cluster-15486.2383/Cluster-15486.24820/Cluster-15486.75372/Cluster-15486.90410/Cluster-15486.25048/Cluster-15486.49385/Cluster-16015.0/Clust…	55	28	27
Molecular function	GO:0015180	L-alanine transmembrane transporter activity	9/9286	19/58643	0.473684	0.00125684	0.0229728	0.0190797	Cluster-15486.79444/Cluster-15486.10896/Cluster-15486.15675/Cluster-15486.4323/Cluster-27718.0/Cluster-16562.1/Cluster-15486.6294/Cluster-15486.18928/Cluster-9137.0	9	0	9
Molecular function	GO:0022858	alanine transmembrane transporter activity	9/9286	19/58643	0.473684	0.00125684	0.0229728	0.0190797	Cluster-15486.79444/Cluster-15486.10896/Cluster-15486.15675/Cluster-15486.4323/Cluster-27718.0/Cluster-16562.1/Cluster-15486.6294/Cluster-15486.18928/Cluster-9137.0	9	0	9
Molecular function	GO:0000976	transcription regulatory region sequence-specific DNA binding	56/9286	238/58643	0.235294	0.00126299	0.0229728	0.0190797	Cluster-15486.8426/Cluster-15486.36535/Cluster-15486.79442/Cluster-15486.44980/Cluster-15486.42709/Cluster-15486.52700/Cluster-15486.36533/Cluster-15486.36534/Cluster-15486.42440/Cluster-15486.79874/Cluster-15486.70869/Cluster-15486.71532/Cluster-15486.77448/Cluster-15486.73398/Cluster-15486.25839/Cluster-15486.66172/Cluster-15486.19157/Cluster-15486.90250/Cluster-15486.90251/Cluster-15486.90363/…	56	15	41
Biological process	GO:0009911	positive regulation of flower development	30/7999	107/49679	0.280374	0.0012615	0.0227304	0.0192421	Cluster-15486.35555/Cluster-15486.70878/Cluster-15486.34313/Cluster-15486.51162/Cluster-15486.73229/Cluster-15486.50361/Cluster-15486.91399/Cluster-15486.25334/Cluster-15486.77080/Cluster-15486.81845/Cluster-15486.86691/Cluster-15486.25678/Cluster-15486.29471/Cluster-15486.75984/Cluster-4368.0/Cluster-15486.1244/Cluster-15486.32245/Cluster-15486.73723/Cluster-15486.91229/Cluster-15486.44701/Clust…	30	14	16
Biological process	GO:0071695	anatomical structure maturation	97/7999	449/49679	0.216036	0.00128966	0.0230944	0.0195502	Cluster-15486.17371/Cluster-15486.31396/Cluster-15486.90040/Cluster-15486.58589/Cluster-15486.71024/Cluster-15486.70822/Cluster-15486.16681/Cluster-15486.55925/Cluster-15486.52305/Cluster-15486.43098/Cluster-15486.70630/Cluster-15486.46885/Cluster-15486.73735/Cluster-15486.46034/Cluster-15486.711/Cluster-15486.80991/Cluster-15486.22583/Cluster-15486.6738/Cluster-15486.89820/Cluster-38433.0/Cluste…	97	49	48
Molecular function	GO:0015175	neutral amino acid transmembrane transporter activity	13/9286	34/58643	0.382353	0.00133764	0.0240062	0.0199379	Cluster-15486.79444/Cluster-15486.10896/Cluster-15486.15675/Cluster-15486.91242/Cluster-15486.4323/Cluster-27718.0/Cluster-16562.1/Cluster-15486.6294/Cluster-15486.83193/Cluster-15486.18928/Cluster-15486.35768/Cluster-15486.75561/Cluster-9137.0	13	1	12
Molecular function	GO:0008757	S-adenosylmethionine-dependent methyltransferase activity	87/9286	403/58643	0.215881	0.00138519	0.0242951	0.0201778	Cluster-15486.36204/Cluster-15486.42428/Cluster-15486.30497/Cluster-15486.90881/Cluster-15486.34549/Cluster-15486.68326/Cluster-15486.47541/Cluster-15486.41814/Cluster-15486.70241/Cluster-26222.0/Cluster-15486.57510/Cluster-15486.7421/Cluster-15486.50653/Cluster-15486.6912/Cluster-15486.70850/Cluster-15486.84208/Cluster-15486.9204/Cluster-4739.0/Cluster-15486.88909/Cluster-15486.27137/Cluster-154…	87	38	49
Molecular function	GO:0001067	regulatory region nucleic acid binding	96/9286	452/58643	0.212389	0.00140789	0.0242951	0.0201778	Cluster-15486.8426/Cluster-15486.36535/Cluster-15486.42141/Cluster-15486.41348/Cluster-15486.90040/Cluster-15486.79442/Cluster-15486.44980/Cluster-15486.42709/Cluster-15486.52700/Cluster-15486.36533/Cluster-15486.36534/Cluster-15486.42440/Cluster-15486.79874/Cluster-15486.48991/Cluster-15486.70869/Cluster-15486.71532/Cluster-15486.77448/Cluster-15486.73398/Cluster-15486.40145/Cluster-15486.25839/…	96	30	66
Molecular function	GO:0044212	transcription regulatory region DNA binding	96/9286	452/58643	0.212389	0.00140789	0.0242951	0.0201778	Cluster-15486.8426/Cluster-15486.36535/Cluster-15486.42141/Cluster-15486.41348/Cluster-15486.90040/Cluster-15486.79442/Cluster-15486.44980/Cluster-15486.42709/Cluster-15486.52700/Cluster-15486.36533/Cluster-15486.36534/Cluster-15486.42440/Cluster-15486.79874/Cluster-15486.48991/Cluster-15486.70869/Cluster-15486.71532/Cluster-15486.77448/Cluster-15486.73398/Cluster-15486.40145/Cluster-15486.25839/…	96	30	66
Biological process	GO:1901999	homogentisate metabolic process	11/7999	26/49679	0.423077	0.00135614	0.0238433	0.0201842	Cluster-11533.0/Cluster-15486.82702/Cluster-15486.12572/Cluster-15486.82701/Cluster-15486.80151/Cluster-15486.85882/Cluster-15486.85881/Cluster-15486.81628/Cluster-15486.83273/Cluster-15486.80150/Cluster-640.0	11	1	10
Biological process	GO:1902000	homogentisate catabolic process	11/7999	26/49679	0.423077	0.00135614	0.0238433	0.0201842	Cluster-11533.0/Cluster-15486.82702/Cluster-15486.12572/Cluster-15486.82701/Cluster-15486.80151/Cluster-15486.85882/Cluster-15486.85881/Cluster-15486.81628/Cluster-15486.83273/Cluster-15486.80150/Cluster-640.0	11	1	10
Biological process	GO:0021700	developmental maturation	106/7999	498/49679	0.212851	0.00134923	0.0238433	0.0201842	Cluster-15486.17371/Cluster-15486.31396/Cluster-15486.90040/Cluster-15486.71091/Cluster-15486.58589/Cluster-15486.71024/Cluster-15486.70822/Cluster-15486.16681/Cluster-15486.55925/Cluster-15486.52305/Cluster-15486.43098/Cluster-15486.70630/Cluster-15486.66688/Cluster-15486.46885/Cluster-15486.73735/Cluster-15486.46034/Cluster-15486.711/Cluster-15486.80991/Cluster-15486.25839/Cluster-15486.22583/C…	106	55	51
Biological process	GO:0033014	tetrapyrrole biosynthetic process	55/7999	230/49679	0.23913	0.00137423	0.0240159	0.0203302	Cluster-15486.48253/Cluster-15486.44211/Cluster-15486.33464/Cluster-15486.14869/Cluster-15486.81261/Cluster-15486.30902/Cluster-15486.40510/Cluster-15486.93862/Cluster-15486.16460/Cluster-15486.18767/Cluster-15486.71064/Cluster-15486.93623/Cluster-15486.61110/Cluster-15486.80660/Cluster-15486.49995/Cluster-15486.81260/Cluster-15486.88909/Cluster-15486.61054/Cluster-15486.3327/Cluster-15486.13505/…	55	23	32
Molecular function	GO:0030170	pyridoxal phosphate binding	74/9286	334/58643	0.221557	0.00146453	0.0246407	0.0204649	Cluster-15486.76421/Cluster-15486.88452/Cluster-15486.77541/Cluster-15486.54283/Cluster-15486.33582/Cluster-12934.0/Cluster-15486.73814/Cluster-15486.86004/Cluster-15486.92371/Cluster-15486.90962/Cluster-15486.86005/Cluster-15486.59095/Cluster-15486.25505/Cluster-15486.82053/Cluster-15486.18398/Cluster-15486.83605/Cluster-15486.20477/Cluster-15486.93095/Cluster-15486.73501/Cluster-15486.92886/Clu…	74	23	51
Molecular function	GO:0070279	vitamin B6 binding	74/9286	334/58643	0.221557	0.00146453	0.0246407	0.0204649	Cluster-15486.76421/Cluster-15486.88452/Cluster-15486.77541/Cluster-15486.54283/Cluster-15486.33582/Cluster-12934.0/Cluster-15486.73814/Cluster-15486.86004/Cluster-15486.92371/Cluster-15486.90962/Cluster-15486.86005/Cluster-15486.59095/Cluster-15486.25505/Cluster-15486.82053/Cluster-15486.18398/Cluster-15486.83605/Cluster-15486.20477/Cluster-15486.93095/Cluster-15486.73501/Cluster-15486.92886/Clu…	74	23	51
Biological process	GO:0006869	lipid transport	51/7999	210/49679	0.242857	0.00140487	0.0242591	0.0205361	Cluster-15486.91957/Cluster-15486.47821/Cluster-15486.87461/Cluster-15486.72937/Cluster-15486.64040/Cluster-15486.69014/Cluster-15486.86685/Cluster-15486.48524/Cluster-15486.69186/Cluster-15486.61099/Cluster-15486.80312/Cluster-15486.74688/Cluster-15486.48764/Cluster-15486.76941/Cluster-15486.78844/Cluster-15486.23527/Cluster-15486.26988/Cluster-15486.47968/Cluster-15486.76088/Cluster-15486.43749…	51	13	38
Biological process	GO:0043094	cellular metabolic compound salvage	102/7999	477/49679	0.213836	0.00140255	0.0242591	0.0205361	Cluster-15486.49233/Cluster-15486.70842/Cluster-15486.70823/Cluster-15486.42097/Cluster-15486.49861/Cluster-15486.60576/Cluster-15486.49235/Cluster-15486.53039/Cluster-15486.52963/Cluster-15486.41975/Cluster-15486.49206/Cluster-15486.54776/Cluster-15486.49230/Cluster-15486.49231/Cluster-15486.22205/Cluster-15486.37233/Cluster-15486.42291/Cluster-15486.79235/Cluster-15486.86004/Cluster-15486.49204…	102	46	56
Biological process	GO:0009100	glycoprotein metabolic process	90/7999	413/49679	0.217918	0.00143062	0.0245575	0.0207887	Cluster-15486.61762/Cluster-15486.25753/Cluster-29119.2/Cluster-15486.26052/Cluster-15486.70630/Cluster-15486.86067/Cluster-15486.8781/Cluster-15486.91174/Cluster-29119.3/Cluster-15486.87085/Cluster-15486.73561/Cluster-15486.73438/Cluster-15486.85615/Cluster-15486.5847/Cluster-15486.83287/Cluster-15486.50117/Cluster-15486.38552/Cluster-30996.0/Cluster-15486.25704/Cluster-15486.15312/Cluster-15486…	90	23	67
Molecular function	GO:0008239	dipeptidyl-peptidase activity	8/9286	16/58643	0.5	0.00152399	0.0253246	0.0210329	Cluster-15486.92166/Cluster-15486.65983/Cluster-15486.91074/Cluster-15486.46696/Cluster-15486.21881/Cluster-15486.29364/Cluster-16767.0/Cluster-15486.88361	8	2	6
Molecular function	GO:0004222	metalloendopeptidase activity	49/9286	204/58643	0.240196	0.00154463	0.0253546	0.0210577	Cluster-15486.49900/Cluster-15486.71521/Cluster-15486.51433/Cluster-15486.48767/Cluster-15486.53865/Cluster-5882.0/Cluster-15486.45677/Cluster-15486.62883/Cluster-15486.15520/Cluster-15486.33598/Cluster-15486.33422/Cluster-15486.82935/Cluster-15486.37043/Cluster-15486.44092/Cluster-15486.78833/Cluster-15486.76822/Cluster-15486.90462/Cluster-15486.77631/Cluster-15486.61156/Cluster-15486.82781/Clus…	49	17	32
Biological process	GO:0035967	cellular response to topologically incorrect protein	17/7999	50/49679	0.34	0.00148214	0.0252923	0.0214108	Cluster-15486.93476/Cluster-15486.58428/Cluster-15486.63191/Cluster-15486.74829/Cluster-15486.14657/Cluster-15486.24624/Cluster-15486.70970/Cluster-15486.71453/Cluster-15486.6963/Cluster-15486.77319/Cluster-15486.62286/Cluster-15486.75172/Cluster-15486.85287/Cluster-15486.56323/Cluster-15486.93475/Cluster-15486.11244/Cluster-15486.23835	17	4	13
Molecular function	GO:1990837	sequence-specific double-stranded DNA binding	62/9286	272/58643	0.227941	0.0016606	0.0269298	0.022366	Cluster-15486.8426/Cluster-15486.36535/Cluster-15486.76010/Cluster-15486.79442/Cluster-15486.44980/Cluster-15486.42709/Cluster-15486.52700/Cluster-15486.36533/Cluster-15486.36534/Cluster-15486.42440/Cluster-15486.79874/Cluster-15486.70869/Cluster-15486.71532/Cluster-15486.77448/Cluster-15486.73398/Cluster-15486.25839/Cluster-15486.66172/Cluster-15486.19157/Cluster-15486.90250/Cluster-15486.90251/…	62	19	43
Biological process	GO:0048768	root hair cell tip growth	15/7999	42/49679	0.357143	0.00157919	0.0265132	0.0224443	Cluster-15486.17371/Cluster-15486.58589/Cluster-15486.70822/Cluster-15486.16681/Cluster-15486.80991/Cluster-15486.22583/Cluster-38433.0/Cluster-15486.54128/Cluster-15486.22582/Cluster-15486.55600/Cluster-15486.55599/Cluster-15486.62428/Cluster-15486.29936/Cluster-15486.88353/Cluster-15486.63527	15	9	6
Biological process	GO:0070838	divalent metal ion transport	47/7999	191/49679	0.246073	0.00158111	0.0265132	0.0224443	Cluster-15486.85093/Cluster-15486.24754/Cluster-15486.35928/Cluster-25531.0/Cluster-15486.49048/Cluster-15486.9933/Cluster-15486.71145/Cluster-15486.50466/Cluster-27158.0/Cluster-15486.18705/Cluster-15486.67353/Cluster-15486.72205/Cluster-15486.86820/Cluster-15486.87598/Cluster-15486.67061/Cluster-15486.28993/Cluster-15486.19722/Cluster-15486.78955/Cluster-15486.32577/Cluster-15486.50206/Cluster-…	47	12	35
Biological process	GO:0009081	branched-chain amino acid metabolic process	50/7999	206/49679	0.242718	0.00157378	0.0265132	0.0224443	Cluster-15486.75266/Cluster-15486.33582/Cluster-32418.0/Cluster-15486.8940/Cluster-15486.33362/Cluster-15486.85580/Cluster-15486.27720/Cluster-15486.90109/Cluster-15486.2079/Cluster-35238.0/Cluster-15486.15765/Cluster-15486.3231/Cluster-15486.6712/Cluster-15486.92147/Cluster-15486.60752/Cluster-15486.83501/Cluster-15486.82218/Cluster-15486.24252/Cluster-15486.83392/Cluster-15486.46333/Cluster-192…	50	8	42
Molecular function	GO:0005216	ion channel activity	94/9286	444/58643	0.211712	0.0017324	0.0277597	0.0230553	Cluster-15486.70778/Cluster-15486.24754/Cluster-15486.31396/Cluster-15486.34092/Cluster-15486.19001/Cluster-15486.72163/Cluster-15486.46270/Cluster-15486.35928/Cluster-15486.3909/Cluster-15486.73518/Cluster-10265.0/Cluster-15486.68738/Cluster-15486.90629/Cluster-15486.21722/Cluster-15486.58561/Cluster-15486.26554/Cluster-15486.15476/Cluster-9650.0/Cluster-15486.74560/Cluster-15486.82122/Cluster-1…	94	29	65
Molecular function	GO:0080030	methyl indole-3-acetate esterase activity	7/9286	13/58643	0.538462	0.00175939	0.0278604	0.0231389	Cluster-15486.51904/Cluster-15486.69490/Cluster-15486.56707/Cluster-15486.54715/Cluster-15486.44969/Cluster-15486.22935/Cluster-15486.73974	7	6	1
Molecular function	GO:0046577	long-chain-alcohol oxidase activity	6/9286	10/58643	0.6	0.00185102	0.0279941	0.02325	Cluster-15486.43895/Cluster-15486.88702/Cluster-15486.53539/Cluster-15486.35064/Cluster-15486.54768/Cluster-15486.18762	6	3	3
Molecular function	GO:0106018	phosphatidylinositol-3,5-bisphosphate phosphatase activity	6/9286	10/58643	0.6	0.00185102	0.0279941	0.02325	Cluster-15486.60969/Cluster-15486.12894/Cluster-15486.76651/Cluster-15486.35842/Cluster-15486.76472/Cluster-15486.35843	6	3	3
Molecular function	GO:0022821	potassium ion antiporter activity	13/9286	35/58643	0.371429	0.00182256	0.0279941	0.02325	Cluster-15486.70986/Cluster-15486.70230/Cluster-15486.56645/Cluster-15486.56644/Cluster-15486.92414/Cluster-15486.10461/Cluster-15486.55091/Cluster-15486.26219/Cluster-15486.1479/Cluster-42063.0/Cluster-15486.60989/Cluster-15486.92413/Cluster-17208.0	13	3	10
Molecular function	GO:0015368	calcium:cation antiporter activity	14/9286	39/58643	0.358974	0.00180089	0.0279941	0.02325	Cluster-15486.85093/Cluster-15486.12568/Cluster-15486.24844/Cluster-15486.73958/Cluster-15486.86820/Cluster-15486.6764/Cluster-15486.87079/Cluster-15486.74347/Cluster-15486.77329/Cluster-15486.68486/Cluster-15486.86892/Cluster-15486.55905/Cluster-15486.79279/Cluster-15486.55121	14	4	10
Molecular function	GO:0102483	scopolin beta-glucosidase activity	24/9286	83/58643	0.289157	0.00187925	0.0281053	0.0233423	Cluster-15486.49794/Cluster-15486.50706/Cluster-15486.49802/Cluster-15486.49801/Cluster-15486.78426/Cluster-15486.2900/Cluster-15486.50889/Cluster-31659.0/Cluster-15486.53292/Cluster-15486.57900/Cluster-15486.50870/Cluster-15486.19810/Cluster-15486.60736/Cluster-15486.50890/Cluster-15486.49797/Cluster-29342.0/Cluster-15486.38375/Cluster-23332.0/Cluster-25598.0/Cluster-15486.87243/Cluster-17249.1/…	24	15	9
Biological process	GO:0042364	water-soluble vitamin biosynthetic process	63/7999	273/49679	0.230769	0.00167928	0.0279976	0.0237009	Cluster-15486.27123/Cluster-15486.24546/Cluster-15486.18727/Cluster-15486.91873/Cluster-15486.18530/Cluster-15486.73844/Cluster-15486.78864/Cluster-15486.50969/Cluster-15486.70824/Cluster-15486.90962/Cluster-15486.91174/Cluster-15486.92832/Cluster-15486.66008/Cluster-15486.73365/Cluster-15486.80892/Cluster-15486.93054/Cluster-15486.65536/Cluster-15486.7112/Cluster-15486.58606/Cluster-15486.74201/…	63	20	43
Biological process	GO:0043967	histone H4 acetylation	8/7999	16/49679	0.5	0.00170396	0.0281394	0.0238209	Cluster-15486.18760/Cluster-15486.87623/Cluster-15486.78157/Cluster-15486.60411/Cluster-15486.66305/Cluster-15486.56584/Cluster-15486.56583/Cluster-15486.69662	8	3	5
Biological process	GO:0071669	plant-type cell wall organization or biogenesis	89/7999	410/49679	0.217073	0.00170718	0.0281394	0.0238209	Cluster-15486.71368/Cluster-15486.45547/Cluster-15486.50089/Cluster-15486.50698/Cluster-15486.58092/Cluster-15486.70630/Cluster-15486.10045/Cluster-15486.61866/Cluster-15486.16366/Cluster-15486.65832/Cluster-15486.63736/Cluster-15486.72606/Cluster-15486.45824/Cluster-15486.31431/Cluster-15486.25385/Cluster-15486.56558/Cluster-15486.62347/Cluster-15486.38552/Cluster-15486.48401/Cluster-15486.49922…	89	50	39
Biological process	GO:0072507	divalent inorganic cation homeostasis	30/7999	109/49679	0.275229	0.00173397	0.0284195	0.024058	Cluster-15486.76000/Cluster-15486.71091/Cluster-15486.70878/Cluster-15486.66688/Cluster-15486.74772/Cluster-15486.24844/Cluster-25395.0/Cluster-15486.88759/Cluster-15486.93183/Cluster-15486.86121/Cluster-28282.0/Cluster-15486.77329/Cluster-15486.13403/Cluster-15486.43910/Cluster-15486.68486/Cluster-15486.39771/Cluster-15486.55905/Cluster-15486.7676/Cluster-15486.48269/Cluster-15486.55091/Cluster-…	30	10	20
Biological process	GO:0006767	water-soluble vitamin metabolic process	66/7999	289/49679	0.228374	0.00175008	0.0285224	0.0241451	Cluster-15486.27123/Cluster-15486.24546/Cluster-15486.18727/Cluster-15486.88452/Cluster-15486.91873/Cluster-15486.18530/Cluster-15486.73844/Cluster-15486.78864/Cluster-15486.50969/Cluster-15486.70824/Cluster-15486.90962/Cluster-15486.91174/Cluster-15486.92832/Cluster-15486.66008/Cluster-15486.73365/Cluster-15486.80892/Cluster-15486.93054/Cluster-15486.65536/Cluster-15486.7112/Cluster-15486.59300/…	66	20	46
Biological process	GO:0055083	monovalent inorganic anion homeostasis	21/7999	68/49679	0.308824	0.00177333	0.0287399	0.0243292	Cluster-15486.24719/Cluster-15486.76575/Cluster-15486.27742/Cluster-15486.87865/Cluster-15486.73233/Cluster-15486.72496/Cluster-15486.66263/Cluster-15486.36604/Cluster-15486.78352/Cluster-15486.43910/Cluster-15486.50312/Cluster-15486.42480/Cluster-15486.46634/Cluster-15486.24569/Cluster-15486.68486/Cluster-15486.25541/Cluster-15486.55905/Cluster-15486.26429/Cluster-15486.55121/Cluster-15486.43323…	21	8	13
Biological process	GO:0042726	flavin-containing compound metabolic process	20/7999	64/49679	0.3125	0.00192549	0.0310324	0.0262699	Cluster-15486.91873/Cluster-15486.73844/Cluster-15486.50969/Cluster-15486.70878/Cluster-15486.88759/Cluster-15486.58606/Cluster-37853.0/Cluster-15876.0/Cluster-15486.71780/Cluster-15486.90220/Cluster-15486.89494/Cluster-25216.0/Cluster-15486.77828/Cluster-2562.0/Cluster-15486.16312/Cluster-15486.50855/Cluster-15486.7923/Cluster-15486.37899/Cluster-15486.60821/Cluster-15486.41304	20	4	16
Biological process	GO:0000209	protein polyubiquitination	41/7999	163/49679	0.251534	0.00195772	0.0313776	0.0265622	Cluster-15486.68071/Cluster-15486.47020/Cluster-15486.49320/Cluster-15486.3238/Cluster-15486.58428/Cluster-15486.33050/Cluster-15486.56433/Cluster-15486.73015/Cluster-15486.40993/Cluster-15486.64397/Cluster-15486.25518/Cluster-15486.63191/Cluster-15486.82960/Cluster-15486.74829/Cluster-15486.93711/Cluster-30372.0/Cluster-12003.0/Cluster-27664.0/Cluster-15486.24529/Cluster-15486.33051/Cluster-1548…	41	10	31
Biological process	GO:0019336	phenol-containing compound catabolic process	16/7999	47/49679	0.340426	0.00199044	0.0317268	0.0268577	Cluster-11533.0/Cluster-15486.418/Cluster-15486.82702/Cluster-15486.12572/Cluster-15486.19641/Cluster-15486.82701/Cluster-15486.60272/Cluster-15486.36023/Cluster-15486.80151/Cluster-15486.6364/Cluster-15486.85882/Cluster-15486.85881/Cluster-15486.81628/Cluster-15486.83273/Cluster-15486.80150/Cluster-640.0	16	5	11
Biological process	GO:0006842	tricarboxylic acid transport	6/7999	10/49679	0.6	0.00202442	0.0319177	0.0270194	Cluster-15486.16219/Cluster-15486.62110/Cluster-15486.44502/Cluster-15486.17935/Cluster-15486.93994/Cluster-15486.17934	6	1	5
Biological process	GO:0010332	response to gamma radiation	6/7999	10/49679	0.6	0.00202442	0.0319177	0.0270194	Cluster-15486.80317/Cluster-15486.87264/Cluster-15486.80806/Cluster-15486.73406/Cluster-15486.80805/Cluster-15486.71677	6	0	6
Biological process	GO:0006882	cellular zinc ion homeostasis	15/7999	43/49679	0.348837	0.00206836	0.0324341	0.0274565	Cluster-15486.76000/Cluster-15486.74772/Cluster-25395.0/Cluster-15486.93183/Cluster-15486.86121/Cluster-28282.0/Cluster-15486.68486/Cluster-15486.55905/Cluster-15486.7676/Cluster-15486.11405/Cluster-15486.88826/Cluster-15486.68215/Cluster-15486.93182/Cluster-15486.55121/Cluster-15486.67399	15	5	10
Biological process	GO:0140013	meiotic nuclear division	31/7999	115/49679	0.269565	0.00210263	0.0327942	0.0277613	Cluster-15486.37042/Cluster-15486.45236/Cluster-15486.49410/Cluster-15486.47578/Cluster-15486.50751/Cluster-15486.50996/Cluster-15486.89191/Cluster-15486.51259/Cluster-15486.7491/Cluster-15486.53543/Cluster-15486.54733/Cluster-15486.29955/Cluster-15486.32113/Cluster-15486.25523/Cluster-15486.5473/Cluster-15486.50755/Cluster-15486.86189/Cluster-15486.63821/Cluster-15486.7222/Cluster-15486.29957/Cl…	31	16	15
Molecular function	GO:0005199	structural constituent of cell wall	39/9286	157/58643	0.248408	0.00233136	0.0344836	0.0286397	Cluster-16759.0/Cluster-15486.72987/Cluster-15486.92464/Cluster-15486.91935/Cluster-15486.71378/Cluster-15486.52021/Cluster-15486.37027/Cluster-15486.83903/Cluster-15486.78568/Cluster-15486.76283/Cluster-15486.9168/Cluster-15486.9165/Cluster-13571.0/Cluster-15486.63221/Cluster-15486.72632/Cluster-15486.74693/Cluster-15486.9167/Cluster-15486.83902/Cluster-15486.3399/Cluster-15486.25468/Cluster-154…	39	15	24
Cellular component	GO:1990726	Lsm1-7-Pat1 complex	13/8734	35/55228	0.371429	0.00180047	0.0343474	0.02872	Cluster-15486.45336/Cluster-15486.60625/Cluster-15486.4821/Cluster-15486.83412/Cluster-15486.10243/Cluster-15486.3220/Cluster-15486.10081/Cluster-15486.4824/Cluster-15486.79572/Cluster-15486.7086/Cluster-15486.4822/Cluster-15486.82556/Cluster-14734.0	13	2	11
Molecular function	GO:0016703	oxidoreductase activity, acting on single donors with incorporation of molecular oxygen, incorporation of one atom of oxygen (internal monooxygenases or internal mixed function oxidases)	20/9286	66/58643	0.30303	0.00236602	0.034616	0.0287496	Cluster-15486.27469/Cluster-15486.45602/Cluster-15486.27844/Cluster-15486.23242/Cluster-15486.26231/Cluster-15486.72674/Cluster-15486.80251/Cluster-15486.85863/Cluster-15486.26397/Cluster-15486.27048/Cluster-15486.80250/Cluster-15486.74276/Cluster-15486.3190/Cluster-15486.25998/Cluster-15486.62748/Cluster-15486.85883/Cluster-15486.36961/Cluster-15486.45280/Cluster-15486.57314/Cluster-15486.25464	20	5	15
Cellular component	GO:0005852	eukaryotic translation initiation factor 3 complex	32/8734	121/55228	0.264463	0.00187451	0.0344355	0.0287937	Cluster-15486.75369/Cluster-26247.0/Cluster-15486.90892/Cluster-15486.75892/Cluster-15486.77484/Cluster-15486.92636/Cluster-15486.72438/Cluster-15486.91533/Cluster-15486.71204/Cluster-15486.20802/Cluster-15486.14842/Cluster-15486.41710/Cluster-15486.6755/Cluster-15486.67378/Cluster-15486.8573/Cluster-31433.0/Cluster-15486.81519/Cluster-15486.93906/Cluster-15486.87081/Cluster-29792.0/Cluster-15486…	32	1	31
Biological process	GO:0009963	positive regulation of flavonoid biosynthetic process	9/7999	20/49679	0.45	0.00221608	0.034196	0.028948	Cluster-15486.46318/Cluster-15486.42204/Cluster-15486.54590/Cluster-15486.42205/Cluster-15486.54489/Cluster-15486.61461/Cluster-15486.60200/Cluster-15486.42203/Cluster-15486.74098	9	9	0
Biological process	GO:0046459	short-chain fatty acid metabolic process	9/7999	20/49679	0.45	0.00221608	0.034196	0.028948	Cluster-15486.21518/Cluster-15486.80351/Cluster-15486.85846/Cluster-15486.55123/Cluster-15486.46125/Cluster-15486.3370/Cluster-15486.34343/Cluster-15486.2934/Cluster-28922.0	9	3	6
Biological process	GO:0046112	nucleobase biosynthetic process	26/7999	92/49679	0.282609	0.00227221	0.0348766	0.0295241	Cluster-15486.42097/Cluster-15486.60576/Cluster-15486.55789/Cluster-15486.42291/Cluster-15486.69592/Cluster-15486.71833/Cluster-15486.90886/Cluster-15486.53704/Cluster-15486.13360/Cluster-15486.33243/Cluster-15486.18116/Cluster-15486.41990/Cluster-15486.8072/Cluster-15486.68678/Cluster-15486.78394/Cluster-15486.2582/Cluster-17599.0/Cluster-15486.3328/Cluster-15486.85544/Cluster-15486.83129/Cluste…	26	5	21
Cellular component	GO:0030176	integral component of endoplasmic reticulum membrane	31/8734	117/55228	0.264957	0.00211728	0.0362129	0.0302799	Cluster-15486.61762/Cluster-15486.5841/Cluster-15486.49771/Cluster-15486.92713/Cluster-24608.0/Cluster-15486.9933/Cluster-15486.77631/Cluster-15486.74792/Cluster-8454.0/Cluster-15486.34353/Cluster-15486.19250/Cluster-15486.3327/Cluster-15486.28993/Cluster-15486.72361/Cluster-15486.72185/Cluster-15486.27645/Cluster-15486.732/Cluster-15486.66016/Cluster-15486.62780/Cluster-15486.25239/Cluster-15486…	31	6	25
Cellular component	GO:0031227	intrinsic component of endoplasmic reticulum membrane	31/8734	117/55228	0.264957	0.00211728	0.0362129	0.0302799	Cluster-15486.61762/Cluster-15486.5841/Cluster-15486.49771/Cluster-15486.92713/Cluster-24608.0/Cluster-15486.9933/Cluster-15486.77631/Cluster-15486.74792/Cluster-8454.0/Cluster-15486.34353/Cluster-15486.19250/Cluster-15486.3327/Cluster-15486.28993/Cluster-15486.72361/Cluster-15486.72185/Cluster-15486.27645/Cluster-15486.732/Cluster-15486.66016/Cluster-15486.62780/Cluster-15486.25239/Cluster-15486…	31	6	25
Cellular component	GO:0097525	spliceosomal snRNP complex	43/8734	177/55228	0.242938	0.00222925	0.036857	0.0308184	Cluster-15486.45336/Cluster-15486.52960/Cluster-15486.46226/Cluster-15486.60625/Cluster-15486.22284/Cluster-15486.24509/Cluster-15486.45048/Cluster-15486.90665/Cluster-15486.83412/Cluster-15486.6180/Cluster-15486.94077/Cluster-15486.10243/Cluster-15486.3220/Cluster-29394.0/Cluster-15486.72381/Cluster-15486.52928/Cluster-15486.8131/Cluster-34008.0/Cluster-15486.10081/Cluster-15486.57984/Cluster-15…	43	12	31
Molecular function	GO:0031406	carboxylic acid binding	39/9286	158/58643	0.246835	0.00263032	0.037664	0.0312811	Cluster-15486.65946/Cluster-15486.51099/Cluster-15486.6506/Cluster-15486.85839/Cluster-15486.32055/Cluster-15486.51304/Cluster-15486.54187/Cluster-15486.57249/Cluster-15486.77341/Cluster-15486.83760/Cluster-15486.89159/Cluster-15486.60971/Cluster-15486.34303/Cluster-15486.40891/Cluster-15486.53564/Cluster-15486.41554/Cluster-15486.47708/Cluster-15486.14656/Cluster-15486.51644/Cluster-15486.26707/…	39	19	20
Molecular function	GO:0043177	organic acid binding	39/9286	158/58643	0.246835	0.00263032	0.037664	0.0312811	Cluster-15486.65946/Cluster-15486.51099/Cluster-15486.6506/Cluster-15486.85839/Cluster-15486.32055/Cluster-15486.51304/Cluster-15486.54187/Cluster-15486.57249/Cluster-15486.77341/Cluster-15486.83760/Cluster-15486.89159/Cluster-15486.60971/Cluster-15486.34303/Cluster-15486.40891/Cluster-15486.53564/Cluster-15486.41554/Cluster-15486.47708/Cluster-15486.14656/Cluster-15486.51644/Cluster-15486.26707/…	39	19	20
Cellular component	GO:0000123	histone acetyltransferase complex	14/8734	40/55228	0.35	0.00234182	0.037469	0.0313302	Cluster-15486.35831/Cluster-15486.52057/Cluster-15486.12457/Cluster-15486.18760/Cluster-15486.87623/Cluster-15486.78157/Cluster-15486.60411/Cluster-15486.56584/Cluster-15486.56583/Cluster-15486.66480/Cluster-15486.67332/Cluster-15486.56221/Cluster-15486.69662/Cluster-15486.32952	14	6	8
Cellular component	GO:0035618	root hair	8/8734	17/55228	0.470588	0.00245988	0.0381281	0.0318813	Cluster-15486.17371/Cluster-15486.58589/Cluster-15486.16681/Cluster-15486.54128/Cluster-15486.55600/Cluster-15486.55599/Cluster-15486.62428/Cluster-15486.29936	8	5	3
Molecular function	GO:0015140	malate transmembrane transporter activity	16/9286	49/58643	0.326531	0.00271282	0.0384364	0.0319226	Cluster-15486.50034/Cluster-15486.16219/Cluster-15486.83390/Cluster-15486.90629/Cluster-15486.58561/Cluster-15486.62061/Cluster-5326.0/Cluster-15486.74350/Cluster-15486.86343/Cluster-15486.44502/Cluster-15486.17935/Cluster-15486.26206/Cluster-15486.37662/Cluster-15486.17934/Cluster-15486.52092/Cluster-15486.78030	16	3	13
Cellular component	GO:0043189	H4/H2A histone acetyltransferase complex	9/8734	21/55228	0.428571	0.00293335	0.0382879	0.032015	Cluster-15486.35831/Cluster-15486.12457/Cluster-15486.18760/Cluster-15486.87623/Cluster-15486.78157/Cluster-15486.60411/Cluster-15486.56584/Cluster-15486.56583/Cluster-15486.56221	9	3	6
Cellular component	GO:1902562	H4 histone acetyltransferase complex	9/8734	21/55228	0.428571	0.00293335	0.0382879	0.032015	Cluster-15486.35831/Cluster-15486.12457/Cluster-15486.18760/Cluster-15486.87623/Cluster-15486.78157/Cluster-15486.60411/Cluster-15486.56584/Cluster-15486.56583/Cluster-15486.56221	9	3	6
Cellular component	GO:0031902	late endosome membrane	36/8734	144/55228	0.25	0.00291691	0.0382879	0.032015	Cluster-15486.72937/Cluster-15486.41022/Cluster-15486.35561/Cluster-15486.14254/Cluster-15486.49875/Cluster-25531.0/Cluster-15486.86685/Cluster-15486.10703/Cluster-15486.51055/Cluster-15486.80312/Cluster-15486.71517/Cluster-15486.54717/Cluster-15486.88639/Cluster-15486.78844/Cluster-15486.71607/Cluster-15486.91322/Cluster-15486.57297/Cluster-15486.11828/Cluster-19074.0/Cluster-15486.13701/Cluster…	36	8	28
Cellular component	GO:0010319	stromule	46/8734	194/55228	0.237113	0.00268287	0.0382879	0.032015	Cluster-15486.82352/Cluster-15486.26838/Cluster-15486.44765/Cluster-15486.78864/Cluster-15486.73529/Cluster-15486.86004/Cluster-15486.86005/Cluster-15486.86016/Cluster-15486.11950/Cluster-15486.28824/Cluster-15486.3402/Cluster-15486.87330/Cluster-15486.14484/Cluster-21983.1/Cluster-15486.25048/Cluster-15486.21742/Cluster-381.0/Cluster-15486.49710/Cluster-38429.0/Cluster-15486.46766/Cluster-15486.…	46	26	20
Cellular component	GO:1905368	peptidase complex	78/8734	364/55228	0.214286	0.00278435	0.0382879	0.032015	Cluster-15486.9513/Cluster-15486.75369/Cluster-15486.86682/Cluster-15486.8362/Cluster-15486.25364/Cluster-15486.51109/Cluster-15486.75834/Cluster-15486.52057/Cluster-15486.62380/Cluster-15486.45551/Cluster-15486.81401/Cluster-15486.74366/Cluster-15486.72986/Cluster-15486.71490/Cluster-15486.70996/Cluster-15486.93224/Cluster-15486.21530/Cluster-18039.0/Cluster-15486.23040/Cluster-15486.3145/Cluste…	78	9	69
Cellular component	GO:0010287	plastoglobule	84/8734	396/55228	0.212121	0.00265936	0.0382879	0.032015	Cluster-15486.43932/Cluster-15486.63655/Cluster-15486.77232/Cluster-15486.44765/Cluster-15486.46646/Cluster-15486.52994/Cluster-15486.55096/Cluster-15486.3589/Cluster-15486.48737/Cluster-15486.28139/Cluster-15486.28824/Cluster-15486.51488/Cluster-15486.12897/Cluster-15486.68939/Cluster-15486.36033/Cluster-15486.28970/Cluster-5896.0/Cluster-15486.47580/Cluster-15486.52327/Cluster-15486.49710/Clust…	84	71	13
Molecular function	GO:0042277	peptide binding	51/9286	220/58643	0.231818	0.00279944	0.0392505	0.0325988	Cluster-15486.87611/Cluster-15486.6506/Cluster-15486.85839/Cluster-15486.79847/Cluster-15486.26838/Cluster-15486.32201/Cluster-15486.65954/Cluster-15486.56148/Cluster-15486.57249/Cluster-15486.79317/Cluster-15486.79443/Cluster-15486.58944/Cluster-15486.43044/Cluster-15486.27549/Cluster-15486.2383/Cluster-15486.51127/Cluster-15486.73959/Cluster-15486.22854/Cluster-15486.6668/Cluster-15486.5360/Clu…	51	15	36
Molecular function	GO:0004806	triglyceride lipase activity	9/9286	21/58643	0.428571	0.00296044	0.039453	0.032767	Cluster-15486.82162/Cluster-15486.90231/Cluster-15486.79936/Cluster-15486.79526/Cluster-15486.1515/Cluster-15486.67823/Cluster-15486.25836/Cluster-15486.41576/Cluster-15486.61067	9	2	7
Molecular function	GO:0047216	inositol 3-alpha-galactosyltransferase activity	9/9286	21/58643	0.428571	0.00296044	0.039453	0.032767	Cluster-15486.1845/Cluster-15486.37326/Cluster-15486.33968/Cluster-15486.44834/Cluster-15486.16720/Cluster-15486.74500/Cluster-15486.75710/Cluster-15486.74269/Cluster-15486.70525	9	3	6
Molecular function	GO:0019238	cyclohydrolase activity	15/9286	45/58643	0.333333	0.00290652	0.039453	0.032767	Cluster-15486.78601/Cluster-15486.78600/Cluster-15486.55789/Cluster-15486.19338/Cluster-15486.84905/Cluster-15486.13992/Cluster-15486.47346/Cluster-15876.0/Cluster-15486.46033/Cluster-15486.58437/Cluster-25216.0/Cluster-2562.0/Cluster-15486.16312/Cluster-15486.7923/Cluster-15486.17797	15	4	11
Molecular function	GO:0015926	glucosidase activity	54/9286	236/58643	0.228814	0.00289586	0.039453	0.032767	Cluster-15486.49794/Cluster-15486.71028/Cluster-15486.77332/Cluster-15486.3647/Cluster-15486.50706/Cluster-15486.49802/Cluster-15486.49801/Cluster-15486.78426/Cluster-15486.69244/Cluster-15486.56648/Cluster-15486.2900/Cluster-15486.50889/Cluster-15486.75569/Cluster-15486.13451/Cluster-15486.3646/Cluster-15486.42744/Cluster-31659.0/Cluster-15486.53292/Cluster-15486.47813/Cluster-22290.0/Cluster-15…	54	28	26
Molecular function	GO:0051119	sugar transmembrane transporter activity	54/9286	236/58643	0.228814	0.00289586	0.039453	0.032767	Cluster-15486.57929/Cluster-15486.93066/Cluster-15486.45994/Cluster-15486.54385/Cluster-15486.21053/Cluster-15486.57612/Cluster-15486.53015/Cluster-15486.48922/Cluster-15486.59666/Cluster-15486.46591/Cluster-15486.46592/Cluster-25385.1/Cluster-15486.88745/Cluster-15486.3290/Cluster-15486.84307/Cluster-15486.86691/Cluster-15486.299/Cluster-15486.11209/Cluster-24704.0/Cluster-15486.55850/Cluster-15…	54	25	29
Biological process	GO:0080110	sporopollenin biosynthetic process	10/7999	24/49679	0.416667	0.00256114	0.0391046	0.0331033	Cluster-15486.24100/Cluster-15486.50680/Cluster-15486.49891/Cluster-15486.50857/Cluster-15486.36096/Cluster-15486.45725/Cluster-15486.77759/Cluster-15486.67527/Cluster-15486.31484/Cluster-12387.0	10	8	2
Biological process	GO:0006873	cellular ion homeostasis	78/7999	357/49679	0.218487	0.0026259	0.0398834	0.0337626	Cluster-15486.61722/Cluster-15486.62433/Cluster-15486.17572/Cluster-15486.76000/Cluster-15486.71091/Cluster-15486.70878/Cluster-15486.66688/Cluster-15486.82838/Cluster-15486.87326/Cluster-15486.90792/Cluster-15486.76575/Cluster-15486.93257/Cluster-15486.33735/Cluster-15486.74772/Cluster-15486.27742/Cluster-24668.0/Cluster-15486.20459/Cluster-25395.0/Cluster-15486.88759/Cluster-15486.45014/Cluster…	78	22	56
Biological process	GO:0045910	negative regulation of DNA recombination	15/7999	44/49679	0.340909	0.00267701	0.0402384	0.0340631	Cluster-15486.37042/Cluster-15486.45236/Cluster-15486.49410/Cluster-15486.47578/Cluster-15486.50751/Cluster-15486.50996/Cluster-15486.51141/Cluster-15486.53543/Cluster-15486.50755/Cluster-15486.7222/Cluster-15486.22575/Cluster-15486.62372/Cluster-15486.89475/Cluster-15486.67529/Cluster-15486.45204	15	9	6
Biological process	GO:0006563	L-serine metabolic process	35/7999	136/49679	0.257353	0.00267174	0.0402384	0.0340631	Cluster-15486.50137/Cluster-15486.93508/Cluster-15486.86004/Cluster-15486.86005/Cluster-15486.50140/Cluster-15486.59095/Cluster-15486.91011/Cluster-15486.9199/Cluster-15486.49955/Cluster-15486.48703/Cluster-15486.63893/Cluster-15486.52197/Cluster-15486.57313/Cluster-15486.11857/Cluster-15486.72945/Cluster-15486.44570/Cluster-15486.51770/Cluster-15486.11940/Cluster-35215.0/Cluster-15486.83301/Clus…	35	17	18
Molecular function	GO:0015174	basic amino acid transmembrane transporter activity	10/9286	25/58643	0.4	0.00322803	0.0417782	0.0346981	Cluster-15486.79444/Cluster-15486.58395/Cluster-15486.10896/Cluster-15486.15675/Cluster-15486.4323/Cluster-27718.0/Cluster-16562.1/Cluster-15486.6294/Cluster-15486.18928/Cluster-9137.0	10	0	10
Molecular function	GO:0015181	arginine transmembrane transporter activity	10/9286	25/58643	0.4	0.00322803	0.0417782	0.0346981	Cluster-15486.79444/Cluster-15486.58395/Cluster-15486.10896/Cluster-15486.15675/Cluster-15486.4323/Cluster-27718.0/Cluster-16562.1/Cluster-15486.6294/Cluster-15486.18928/Cluster-9137.0	10	0	10
Molecular function	GO:0015189	L-lysine transmembrane transporter activity	10/9286	25/58643	0.4	0.00322803	0.0417782	0.0346981	Cluster-15486.79444/Cluster-15486.58395/Cluster-15486.10896/Cluster-15486.15675/Cluster-15486.4323/Cluster-27718.0/Cluster-16562.1/Cluster-15486.6294/Cluster-15486.18928/Cluster-9137.0	10	0	10
Molecular function	GO:0043295	glutathione binding	11/9286	29/58643	0.37931	0.00333284	0.0419252	0.0348202	Cluster-15486.26838/Cluster-15486.43044/Cluster-15486.2383/Cluster-15486.25048/Cluster-15486.37166/Cluster-38429.0/Cluster-15486.38374/Cluster-15486.28562/Cluster-15486.9902/Cluster-104.0/Cluster-15486.28561	11	8	3
Molecular function	GO:1900750	oligopeptide binding	11/9286	29/58643	0.37931	0.00333284	0.0419252	0.0348202	Cluster-15486.26838/Cluster-15486.43044/Cluster-15486.2383/Cluster-15486.25048/Cluster-15486.37166/Cluster-38429.0/Cluster-15486.38374/Cluster-15486.28562/Cluster-15486.9902/Cluster-104.0/Cluster-15486.28561	11	8	3
Molecular function	GO:0016621	cinnamoyl-CoA reductase activity	12/9286	33/58643	0.363636	0.00332056	0.0419252	0.0348202	Cluster-15486.53915/Cluster-15486.51225/Cluster-15486.53812/Cluster-15486.52180/Cluster-15486.50211/Cluster-15486.51857/Cluster-15486.50210/Cluster-15486.14613/Cluster-15486.48563/Cluster-23933.0/Cluster-15486.52248/Cluster-15486.33640	12	9	3
Molecular function	GO:0080044	quercetin 7-O-glucosyltransferase activity	35/9286	140/58643	0.25	0.00337617	0.042077	0.0349463	Cluster-15486.87308/Cluster-15486.54027/Cluster-15486.55563/Cluster-15486.77575/Cluster-15486.69263/Cluster-15486.57474/Cluster-15486.57014/Cluster-15486.41995/Cluster-15486.92274/Cluster-15486.18458/Cluster-15486.85037/Cluster-15486.41997/Cluster-15486.57305/Cluster-15486.16066/Cluster-15486.70874/Cluster-15486.34679/Cluster-15486.22989/Cluster-15486.75716/Cluster-15486.52351/Cluster-15486.30029…	35	19	16
Biological process	GO:0006552	leucine catabolic process	13/7999	36/49679	0.361111	0.00284393	0.0418794	0.0354523	Cluster-32418.0/Cluster-15486.33362/Cluster-15486.85580/Cluster-19271.0/Cluster-15486.33361/Cluster-15486.85578/Cluster-15486.89395/Cluster-18347.0/Cluster-15486.85579/Cluster-35507.0/Cluster-15486.87597/Cluster-15486.33363/Cluster-15486.72291	13	2	11
Biological process	GO:0009683	indoleacetic acid metabolic process	13/7999	36/49679	0.361111	0.00284393	0.0418794	0.0354523	Cluster-15486.23402/Cluster-15486.51904/Cluster-15486.75251/Cluster-15486.88736/Cluster-15486.5178/Cluster-15486.56707/Cluster-15486.54715/Cluster-15486.46446/Cluster-15486.44969/Cluster-15486.22935/Cluster-15486.83002/Cluster-15486.73974/Cluster-15486.11552	13	7	6
Biological process	GO:0009835	fruit ripening	27/7999	98/49679	0.27551	0.0028171	0.0418794	0.0354523	Cluster-15486.55925/Cluster-15486.72742/Cluster-15486.44827/Cluster-15486.63405/Cluster-15486.29298/Cluster-15486.53199/Cluster-15486.27573/Cluster-15486.65411/Cluster-15486.54470/Cluster-15486.44701/Cluster-15486.66306/Cluster-15486.60699/Cluster-15486.42618/Cluster-15486.49051/Cluster-15486.32495/Cluster-15486.61693/Cluster-15486.45836/Cluster-15486.37357/Cluster-15486.80293/Cluster-15486.11772…	27	19	8
Biological process	GO:0002239	response to oomycetes	31/7999	117/49679	0.264957	0.00280931	0.0418794	0.0354523	Cluster-15486.49928/Cluster-15486.71074/Cluster-15486.52365/Cluster-15486.58760/Cluster-15486.4723/Cluster-15486.34353/Cluster-15486.84508/Cluster-15486.38371/Cluster-15486.76934/Cluster-15486.75726/Cluster-15486.55142/Cluster-15486.26690/Cluster-15486.14324/Cluster-15486.36023/Cluster-15486.75716/Cluster-15486.15015/Cluster-15486.6364/Cluster-15486.34015/Cluster-15486.40274/Cluster-15486.21801/C…	31	12	19
Molecular function	GO:0015142	tricarboxylic acid transmembrane transporter activity	6/9286	11/58643	0.545455	0.00352734	0.042773	0.0355243	Cluster-15486.16219/Cluster-15486.62110/Cluster-15486.44502/Cluster-15486.17935/Cluster-15486.93994/Cluster-15486.17934	6	1	5
Molecular function	GO:0047769	arogenate dehydratase activity	6/9286	11/58643	0.545455	0.00352734	0.042773	0.0355243	Cluster-15486.44617/Cluster-15486.32832/Cluster-15486.2908/Cluster-15486.44615/Cluster-15486.40519/Cluster-15486.44616	6	2	4
Molecular function	GO:0008235	metalloexopeptidase activity	18/9286	59/58643	0.305085	0.00352107	0.042773	0.0355243	Cluster-15486.84511/Cluster-15486.6506/Cluster-15486.85839/Cluster-15486.81238/Cluster-15486.57249/Cluster-15486.79317/Cluster-15486.52696/Cluster-15486.54011/Cluster-15486.53458/Cluster-15486.24677/Cluster-15486.57292/Cluster-15486.65812/Cluster-15486.66916/Cluster-15486.3556/Cluster-15486.36143/Cluster-15486.58138/Cluster-15486.17077/Cluster-15486.83866	18	1	17
Biological process	GO:0055082	cellular chemical homeostasis	96/7999	455/49679	0.210989	0.00287922	0.0421849	0.0357109	Cluster-15486.61722/Cluster-15486.62433/Cluster-15486.17572/Cluster-15486.76000/Cluster-15486.71091/Cluster-15486.70878/Cluster-15486.66688/Cluster-15486.82838/Cluster-15486.87326/Cluster-15486.90792/Cluster-15486.61136/Cluster-15486.76575/Cluster-15486.91847/Cluster-15486.93257/Cluster-15486.33735/Cluster-15486.74772/Cluster-13233.0/Cluster-15486.27742/Cluster-24668.0/Cluster-13233.1/Cluster-154…	96	28	68
Biological process	GO:0042558	pteridine-containing compound metabolic process	33/7999	127/49679	0.259843	0.00294525	0.0429355	0.0363463	Cluster-15486.55789/Cluster-15486.86004/Cluster-15486.86005/Cluster-15486.76981/Cluster-35776.0/Cluster-15486.14662/Cluster-15486.84905/Cluster-15486.313/Cluster-15486.83467/Cluster-15486.65536/Cluster-22337.0/Cluster-15486.91267/Cluster-15486.17375/Cluster-15486.71624/Cluster-15486.57313/Cluster-15486.1358/Cluster-15486.13646/Cluster-15486.47346/Cluster-15486.12212/Cluster-15486.11940/Cluster-34…	33	15	18
Molecular function	GO:0080043	quercetin 3-O-glucosyltransferase activity	35/9286	141/58643	0.248227	0.0038192	0.0458986	0.0381202	Cluster-15486.87308/Cluster-15486.54027/Cluster-15486.55563/Cluster-15486.77575/Cluster-15486.69263/Cluster-15486.57474/Cluster-15486.57014/Cluster-15486.41995/Cluster-15486.92274/Cluster-15486.18458/Cluster-15486.85037/Cluster-15486.41997/Cluster-15486.57305/Cluster-15486.16066/Cluster-15486.70874/Cluster-15486.34679/Cluster-15486.22989/Cluster-15486.75716/Cluster-15486.52351/Cluster-15486.30029…	35	19	16
Biological process	GO:0009309	amine biosynthetic process	26/7999	94/49679	0.276596	0.00314491	0.04539	0.0384241	Cluster-15486.71394/Cluster-15486.76063/Cluster-15486.46672/Cluster-15486.3109/Cluster-15486.91976/Cluster-15486.55363/Cluster-15486.4791/Cluster-15486.34289/Cluster-15486.56719/Cluster-15486.22118/Cluster-15486.14105/Cluster-15486.91670/Cluster-15486.2035/Cluster-15486.841/Cluster-15486.81181/Cluster-15486.55592/Cluster-15486.43663/Cluster-15486.58716/Cluster-15486.64180/Cluster-15486.3381/Clust…	26	7	19
Biological process	GO:0042401	cellular biogenic amine biosynthetic process	26/7999	94/49679	0.276596	0.00314491	0.04539	0.0384241	Cluster-15486.71394/Cluster-15486.76063/Cluster-15486.46672/Cluster-15486.3109/Cluster-15486.91976/Cluster-15486.55363/Cluster-15486.4791/Cluster-15486.34289/Cluster-15486.56719/Cluster-15486.22118/Cluster-15486.14105/Cluster-15486.91670/Cluster-15486.2035/Cluster-15486.841/Cluster-15486.81181/Cluster-15486.55592/Cluster-15486.43663/Cluster-15486.58716/Cluster-15486.64180/Cluster-15486.3381/Clust…	26	7	19
Biological process	GO:0071804	cellular potassium ion transport	16/7999	49/49679	0.326531	0.00322241	0.0460504	0.0389831	Cluster-15486.31396/Cluster-15486.46270/Cluster-15486.68141/Cluster-15486.94162/Cluster-15486.56645/Cluster-15486.57715/Cluster-15486.56536/Cluster-15486.56644/Cluster-15486.62392/Cluster-15486.31992/Cluster-15486.28141/Cluster-15486.10461/Cluster-15486.74034/Cluster-15486.44861/Cluster-15486.26219/Cluster-15486.47391	16	6	10
Biological process	GO:0071805	potassium ion transmembrane transport	16/7999	49/49679	0.326531	0.00322241	0.0460504	0.0389831	Cluster-15486.31396/Cluster-15486.46270/Cluster-15486.68141/Cluster-15486.94162/Cluster-15486.56645/Cluster-15486.57715/Cluster-15486.56536/Cluster-15486.56644/Cluster-15486.62392/Cluster-15486.31992/Cluster-15486.28141/Cluster-15486.10461/Cluster-15486.74034/Cluster-15486.44861/Cluster-15486.26219/Cluster-15486.47391	16	6	10
Biological process	GO:0006760	folic acid-containing compound metabolic process	32/7999	123/49679	0.260163	0.00330492	0.046998	0.0397853	Cluster-15486.55789/Cluster-15486.86004/Cluster-15486.86005/Cluster-15486.76981/Cluster-35776.0/Cluster-15486.14662/Cluster-15486.84905/Cluster-15486.313/Cluster-15486.83467/Cluster-15486.65536/Cluster-22337.0/Cluster-15486.91267/Cluster-15486.17375/Cluster-15486.71624/Cluster-15486.57313/Cluster-15486.1358/Cluster-15486.13646/Cluster-15486.47346/Cluster-15486.12212/Cluster-15486.11940/Cluster-34…	32	14	18
Biological process	GO:0061982	meiosis I cell cycle process	25/7999	90/49679	0.277778	0.00350999	0.0496287	0.0420123	Cluster-15486.37042/Cluster-15486.45236/Cluster-15486.49410/Cluster-15486.47578/Cluster-15486.50751/Cluster-15486.50996/Cluster-15486.80806/Cluster-15486.7491/Cluster-15486.53543/Cluster-15486.73406/Cluster-15486.54733/Cluster-15486.32113/Cluster-15486.80805/Cluster-15486.25523/Cluster-15486.50755/Cluster-15486.86189/Cluster-15486.63821/Cluster-15486.7222/Cluster-15486.22575/Cluster-15486.68728/C…	25	12	13
Biological process	GO:0006635	fatty acid beta-oxidation	38/7999	153/49679	0.248366	0.00352414	0.0496287	0.0420123	Cluster-15486.53573/Cluster-15486.89756/Cluster-15486.51257/Cluster-15486.46885/Cluster-15565.0/Cluster-15486.74203/Cluster-15486.4212/Cluster-8346.0/Cluster-15486.92851/Cluster-15486.11091/Cluster-32747.0/Cluster-15486.93581/Cluster-20729.1/Cluster-36611.0/Cluster-15486.77033/Cluster-15486.55123/Cluster-15486.78196/Cluster-15486.34177/Cluster-15486.46125/Cluster-15486.23542/Cluster-15486.5889/Cl…	38	7	31
