# Supplementary material for: Transcriptomic and metabolomic analysis reveals the difference between large and small flower taxa of Herba Epimedii during flavonoid accumulation
Source: Sci Rep. 2022 Feb 17;12:2762. doi: 10.1038/s41598-022-06761-z (PMC8854644; doi:10.1038/s41598-022-06761-z)
Supplement: Supplementary file 6 — Supplementary Table S4. [file 41598_2022_6761_MOESM6_ESM.xlsx]

## Sheet: Flower
TableS4. Samples imformation of flowers and leaves in transcriptomic, metabolomic and metabolic flux
Flowers information in both transcriptomic and metabolomic
Sample number	Scientific name	Flower taxa	Acquisition time	Collecting locations
MBQL-1	Epimedium leptorrhizum Steam	Large	25 April 2015	Liutang Township, Shizhu County, Chongqing
MBQL-2	Epimedium leptorrhizum Steam	Large	25 April 2015	Liutang Township, Shizhu County, Chongqing
MBQL-3	Epimedium leptorrhizum Steam	Large	25 April 2015	Liutang Township, Shizhu County, Chongqing
MBBJ-1	Epimedium baojingense Q.L. Chen et B.M. Yang	Large	11 May 2016	Yinjiaxi Town, Zhangjiajie City, Hunan Province
MBBJ-2	Epimedium baojingense Q.L. Chen et B.M. Yang	Large	11 May 2016	Yinjiaxi Town, Zhangjiajie City, Hunan Province
MBBJ-3	Epimedium baojingense Q.L. Chen et B.M. Yang	Large	11 May 2016	Yinjiaxi Town, Zhangjiajie City, Hunan Province
MBZS-1	Epimedium zhushanense K.F. Wu et S.X. Qian	Large	20 May 2015	Jingzhu Township, Fengjie County, Chongqing
MBZS-2	Epimedium zhushanense K.F. Wu et S.X. Qian	Large	20 May 2015	Jingzhu Township, Fengjie County, Chongqing
MBZS-3	Epimedium zhushanense K.F. Wu et S.X. Qian	Large	20 May 2015	Jingzhu Township, Fengjie County, Chongqing
MSTPS-1	Epimedium myrianthum Stearn	small	17 April 2015	Jiulong Town, Kaixian County, Chongqing
MSTPS-2	Epimedium myrianthum Stearn	small	17 April 2015	Jiulong Town, Kaixian County, Chongqing
MSTPS-3	Epimedium myrianthum Stearn	small	17 April 2015	Jiulong Town, Kaixian County, Chongqing
MSRM-1	Epimedium pubescens Maxim.	small	29 April 2016	Tianchi Township, Qingshen County, Sichuan Province
MSRM-2	Epimedium pubescens Maxim.	small	29 April 2016	Tianchi Township, Qingshen County, Sichuan Province
MSRM-3	Epimedium pubescens Maxim.	small	29 April 2016	Tianchi Township, Qingshen County, Sichuan Province
MSQB-1	Epimedium borealiguizhouense S. Z. He et Y. K. Ying	small	10 April 2015	Yanhe County, Tongren, Guizhou Province
MSQB-2	Epimedium borealiguizhouense S. Z. He et Y. K. Ying	small	10 April 2015	Yanhe County, Tongren, Guizhou Province
MSQB-3	Epimedium borealiguizhouense S. Z. He et Y. K. Ying	small	10 April 2015	Yanhe County, Tongren, Guizhou Province

## Sheet: Leaves
TableS4. Samples imformation of flowers and leaves in transcriptomic, metabolomic and metabolic flux
Leaves information in both transcriptomic and metabolomic
Sample number	Scientific name	Flower taxa	Acquisition time	Collecting locations
BJ-1	Epimedium baojingense Q.L. Chen et B.M. Yang	Large	11 May 2016	Yinjiaxi Town, Zhangjiajie City, Hunan Province
BJ-2	Epimedium baojingense Q.L. Chen et B.M. Yang	Large	11 May 2016	Yinjiaxi Town, Zhangjiajie City, Hunan Province
BJ-3	Epimedium baojingense Q.L. Chen et B.M. Yang	Large	11 May 2016	Yinjiaxi Town, Zhangjiajie City, Hunan Province
QL-1	Epimedium leptorrhizum Steam	Large	25 April 2015	Liutang Township, Shizhu County, Chongqing
QL-2	Epimedium leptorrhizum Steam	Large	25 April 2015	Liutang Township, Shizhu County, Chongqing
QL-3	Epimedium leptorrhizum Steam	Large	25 April 2015	Liutang Township, Shizhu County, Chongqing
RM-1	Epimedium pubescens Maxim.	Small	29 April 2016	Tianchi Township, Qingshen County, Sichuan Province
RM-2	Epimedium pubescens Maxim.	Small	29 April 2016	Tianchi Township, Qingshen County, Sichuan Province
RM-3	Epimedium pubescens Maxim.	Small	29 April 2016	Tianchi Township, Qingshen County, Sichuan Province
TPS-1	Epimedium myrianthum Stearn	Small	17 April 2015	Jiulong Town, Kai County, Chongqing
TPS-2	Epimedium myrianthum Stearn	Small	17 April 2015	Jiulong Town, Kai County, Chongqing
TPS-3	Epimedium myrianthum Stearn	Small	17 April 2015	Jiulong Town, Kai County, Chongqing

## Sheet: Metabolic flux
TableS4. Samples imformation of flowers and leaves in transcriptomic, metabolomic and metabolic flux
Leaves information in metabolic flux
Sample number	Scientific name	Flower taxa	Acquisition time	Collecting locations
S1	Epimedium glandulosopilosum H.R.Liang	Large	9 April 2020	Tongcheng Township, Wuxi County, Chongqing
S2	Epimedium leptorrhizum Steam	Large	25 April 2020	Liutang Township, Shizhu County, Chongqing
S3	Epimedium sutchuenense Franch.	Large	11 April 2020	Wulong Township, Wuxi County, Chongqing
S4	Epimedium franchetii Steam	Large	8 April 2020	Dazhiping Township, Badong County, Hubei Province
S5	Epimedium dewuense S. Z. He	Small	20 March 2020	Dejiang County, Guizhou Province
S6	Epimedium borealiguizhouense S. Z. He et Y. K. Ying	Small	10 April 2020	Yanhe County, Tongren City, Guizhou Province
S7	Epimedium dolichostemon Stearn	Small	13 April 2020	Henghe Township, Wanzhou District, Chongqing
S8	Epimedium myrianthum Stearn	Small	17 April 2020	Jiulong Town, Kaixian County, Chongqing
