# Supplementary material for: Transcriptomic and metabolomic analysis reveals the difference between large and small flower taxa of Herba Epimedii during flavonoid accumulation
Source: Sci Rep. 2022 Feb 17;12:2762. doi: 10.1038/s41598-022-06761-z (PMC8854644; doi:10.1038/s41598-022-06761-z)
Supplement: Supplementary file 7 — Supplementary Table S5. [file 41598_2022_6761_MOESM7_ESM.xlsx]

## Sheet: Sheet1
Table S5. Primer designed for qRT-PCR.
Genes	Unigene ID	Forward primer sequence (5'-3')	Reverse primer sequence (5'-3')
CHS	Cluster-15486.53035	GATTAAGCAATACTGTGATGAAT	ATGGATGAAATGAGGAAGTC
ANR	Cluster-15486.44844	TTCTTCATTCATCACTAGACC	TCAAGGAACGGTAGACAT
DFR	Cluster-15486.38067	GATGCTTCACCTTCTTCAT	GATTATGCGGCTTCTTGA
CCOAOMT	Cluster-15486.29698	GTGGTAGTTGATATAGTTGTCT	AGTCTTAATTCTAATCGTGTGA
CCOAOMT	Cluster-72560.171519	GTGGTAGTTGATATAGTTGTCT	GAAATCGGTTTGCCTGTA
CCOAOMT	Cluster-72560.176015	GTGGTAGTTGATATAGTTGTCT	GAAATCGGTTTGCCTGTA
endogenous reference	18S	TTGGGTAGTCGGGCTGGTC	CGCTGCGTTCTTCATCGTT
