# Supplementary material for: Transcriptomic and metabolomic analysis reveals the difference between large and small flower taxa of Herba Epimedii during flavonoid accumulation
Source: Sci Rep. 2022 Feb 17;12:2762. doi: 10.1038/s41598-022-06761-z (PMC8854644; doi:10.1038/s41598-022-06761-z)
Supplement: Supplementary file 8 — Supplementary Table S6. [file 41598_2022_6761_MOESM8_ESM.xlsx]

## Sheet: Flower of flavonoids enzymes
Table S6 Correlation matrixes of DEGs encoding O-methyltransferase and flavonoids biosynthetic enzymes and DAMs in flower or leaves.
Interaction value between DEGs encoding flavonoids biosynthetic enzymes and DAMs in flower.
	Cluster.20642.0	Cluster.72560.162591	Cluster.72560.170761	Cluster.72560.175035	Cluster.72560.176182	Cluster.72560.179539	Cluster.72560.180997	Cluster.72560.183483	Cluster.72560.196026	Cluster.72560.201351	Cluster.72560.223390	Cluster.72560.237576	Cluster.72560.252710	Cluster.72560.144901	Cluster.72560.160607	Cluster.65893.1	Cluster.72560.129680	Cluster.72560.153706	Cluster.72560.153707	Cluster.72560.153708	Cluster.72560.153709	Cluster.72560.165269	Cluster.72560.169271	Cluster.72560.177539	Cluster.72560.179839	Cluster.72560.182342	Cluster.72560.185253	Cluster.72560.186520	Cluster.72560.191727	Cluster.72560.196355	Cluster.72560.221530	Cluster.72560.312125	Cluster.72560.99271	Cluster.72560.150522	Cluster.72560.171834	Cluster.72560.172159	Cluster.72560.174851	Cluster.72560.194702	Cluster.72560.275198	Cluster.72560.146108	Cluster.72560.159830	Cluster.72560.161778	Cluster.72560.175300	Cluster.72560.178693	Cluster.72560.178694	Cluster.72560.182035	Cluster.72560.188793	Cluster.72560.215818	Cluster.72560.55813
Kaempferol..3.5.7.4..Tetrahydroxyflavone..	0	0	0	0	0	0	0	0	0	0	0	0	0	0	0	0	0	0	0	0	0	0	0	0	0	0	0	0	0	0	0	0	0	0	0	0	0	0	0	0	0	0	0	0	0	0	0	0	0
Fustin.	0	0	0	0	0	0	0	0	0	0	0	0	0	0	0	0	0	0	0	0	0	0	0	0	0	0	0	0	0	0.90708	0	0	0	0	0	0	0	0	0	0	0	0	0	0	0	0	0	0	0
Chrysoeriol.	0	0	0	0	0.917441	0	0	0	0	0	0	0	0	0	0	0	0	0	0	0	0	0	0	0	0	0	0	0	0.92501	0	0	0	0	0	0	0	0	0	0	0	0	0	0.931625	0	0	0	0.900929	0.9484	0
Diosmetin..5.7.3..Trihydroxy.4..methoxyflavone..	0	0	0	0	0	0	0	0	0	0	0	0	0	0	0	0	0	0	0	0	0	0	0	0	0	0	0	0	0	0	0	0	0	0	0	0	0	0	0	0	0	0	0	0	0	0	0	0	0
Dihydrorhamnetin	0	0	0	0	0	0	0	0	0	0	0	0	0	0	0	0	0	0	0	0	0	0	0	0	0	0	0	0	0	0.90924	0	0	0	0	0	0	0	0	0	0	0	0	0	0	0	0	0	0	0
X3.7.Di.O.methylquercetin.	0	0	0	0	0	0	0	0	0	0	0	0	0	0	0	0	0	0	0.907121	0.956656	0.97936	0	0	0.993808	0	0	0	0	0.922805	0	0	0	0	0	0	0	0	0	0	0	0	0	0.93383	0	0	0.987616	0	0	0
X8.Prenylkaempferol	0	0	0	0	0	0	0	0	0	0	0	0	0	0	0	0	0	0	0	0	0	0	0	0	0	0	0	0	0	0	0	0	0	0	0	0	0	0	0	0	0	0	0	0	0	0	0	0	0
Isoanhydroicaritin.	0	0	0	0	0	0	0	0	0	0	0	0	0	0	0	0	0	0	0	0	0	0	0	0	0	0	0	0	0	0	0	0	0	0	0	0	0	0	0	0	0	0	0	0	0	0	0	0	0
β.Anhydrocicaritin.	0	0	0	0	0	0	0	0	0	0	0	0	0	0	0	0	0	0	0	0	0	0	0	0	0	0	0	0	0	0	0	0	0	0	0	0	0	0	0	0	0	0	0	0	0	0	0	0	0
X5.7.4..Trihydroxyisoflavone.7.O.galactoside.	0	0	0	0	0	0	0	0	0	0	0	0	0	0	0	0	0	0	0	0	0	0	0	0	0	0	0	0	0	0	0	0	0	0	0	0	0	0	0	0	0	0	0	0	0	0	0	0	0
Pratensein.7.O.glucoside.	0	0	0	0	0	0	0	0	0	0	0	0	0	0	0	0	0	0	0	0	0	0	0	0	0	0	0	0	0	0	0	0	0	0	0	0	0	0	0	0	0	0	0	0	0	0	0	0	0
Quercetin.3.O.glucuronide	0	0	0	0	0	0	0	0	0	0	0	0	0	0	0	0	0	0	0	0	0	0	0	0	0	0	0	0	0	0	0	0	0	0	0	0	0	0	0	0	0	0	0	0	0	0	0	0	0
Tricin.7.O.Glucoside	0	0	0	0	0	0	0	0	0	0	0	0	0	0	0	0	0.900929	0	0	0	0	0	0	0	0	0	0	0	0.922805	0	0	0	0	0	0	0	0	0	0	0	0	0	0.9206	0	0	0	0	0	0
Baohuoside.II	0	0	0	0	0	0	0	0	0	0	0	0	0	0	0	0	0	0	0	0	0	0	0	0	0	0	0	0	0	0	0	0	0	0	0	0	0	0	0	0	0	0	0	0	0	0	0	0	0
Icariside.II	0	0	0	0	0	0	0	0	0	0	0	0	0	0	0	0	0	0	0	0	0	0	0	0	0	0	0	0	0	0	0	0	0	0	0	0	0	0	0	0	0	0	0	0	0	0	0	0	0
Epimedoside.C	0	0	0	0	0	0	0	0	0	0	0	0	0	0	0	0	0	0	0	0	0	0	0	0	0	0	0	0	0	0	0	0	0	0	0	0	0	0	0	0	0	0	0	0	0	0	0	0	0
Icariside.I	0	0	0	0	0	0	0	0	0	0	0	0	0	0	0	0	0	0	0	0	0	0	0	0	0	0	0	0	0	0	0	0	0	0	0	0	0	0	0	0	0	0	0	0	0	0	0	0	0
Kaempferide.3.O..6...malonyl.glucoside	0	0	0	0	0	0	0	0	0	0	0	0	0	0	0	0	0	0	0	0	0	0	0	0	0	0	0	0	0	0	0	0	0	0	0	0	0	0	0	0	0	0	0	0	0	0	0	0	0
Maohuoside.A	0	0	0	0	0	0	0	0	0	0	0	0	0	0	0	0	0	0	0	0	0	0	0	0	0	0	0	0	0	0	0	0	0	0	0	0	0	0	0	0	0	0	0	0	0	0	0	0	0
Apigenin.7.O..6...p.Coumaryl.glucoside.	0	0	0	0	0	0	0	0	0	0	0	0	0	0	0	0	0	0	0	0	0	0	0	0	0	0	0	0	0	0	0	0	0	0	0	0	0	0	0	0	0	0	0	0	0	0	0	0	0
Naringenin.7.O.Neohesperidoside.Naringin.	0	0	0	0	0	0	0	0	0	0	0	0	0	0	0	0	0	0	0	0	0	0	0	0	0	0	0	0	0.922805	0	0	0	0	0	0	0	0	0	0	0	0	0	0.92501	0	0	0	0	0.956656	0
Quercetin.3.7.Di.O.rhamnoside.	0	0	0	0	0	0	0	0	0	0	0	0	0	0	0	0	0	0	0	0	0	0	0	0	0	0	0	0	0	0	0	0	0	0	0	0	0	0	0	0	0	0	0	0	0	0	0	0.905057	0
Gallocatechin.Gallocatechin.	0	0	0	0	0	0	0	0	0	0	0	0	0	0	0	0	0	0	0	0	0	0	0.911249	0	0	0	0	0	0	0	0	0	0	0	0	0	0	0	0	0	0	0.909185	0	0	0	0	0	0	0
Sagittatoside.B	0	0	0	0	0	0	0	0	0	0	0	0	0	0	0	0	0	0	0	0	0	0	0	0	0	0	0	0	0	0	0	0	0	0	0	0	0	0	0	0	0	0	0	0	0	0	0	0	0
Malvidin.3.5.di.O.glucoside..Malvin.	0	0	0	0	0	0	0	0	0	0	0	0	0	0	0	0	0	0	0	0	0	0	0	0	0	0	0	0	0	0	0	0	0	0	0	0	0	0	0	0	0	0	0	0	0	0	0	0	0
X2...O.rhamnosyl.icariside.II	0	0	0	0	0	0	0	0	0	0	0	0	0	0	0	0	0	0	0	0	0	0	0	0	0	0	0	0	0	0	0	0	0	0	0	0	0	0	0	0	0	0	0	0	0	0	0	0	0
Epimedoside.A.	0	0	0	0	0	0	0	0	0	0	0	0	0	0	0	0	0	0	0	0	0	0	0	0	0	0	0	0	0	0	0	0	0	0	0	0	0	0	0	0	0	0	0	0	0	0	0	0	0
Ikarisoside.B.	0	0	0	0	0	0	0	0	0	0	0	0	0	0	0	0	0	0	0	0	0	0	0	0	0	0	0	0	0	0	0	0	0	0	0	0	0	0	0	0	0	0	0	0	0	0	0	0	0
Icariin.	0	0	0	0	0	0	0	0	0	0	0	0	0	0	0	0	0	0	0	0	0	0	0	0	0	0	0	0	0	0	0	0	0	0	0	0	0	0	0	0	0	0	0	0	0	0	0	0	0
Sagittatoside.A.	0	0	0	0	0	0	0	0	0	0	0	0	0	0	0	0	0	0	0	0	0	0	0	0	0	0	0	0	0	0	0	0	0	0	0	0	0	0	0	0	0	0	0	0	0	0	0	0	0
Hexandraside.E	0	0	0	0	0	0	0	0	0	0	0	0	0	0	0	0	0	0	0	0	0	0	0	0	0	0	0	0	0	0.920039	0	0	0	0	0	0	0	0	0	0	0	0	0	0	0	0	0	0	0
Luteolin.7.O..6...malonyl.glucoside.5.O.rhamnoside	0	0	0	0	0	0	0	0	0	0	0	0	0	0	0	0	0	0	0	0	0	0	0	0	0	0	0	0	0	0	0	0	0	0	0	0	0	0	0	0	0	0	0	0	0	0	0	0	0
Cuhuoside	0	0	0	0	0	0	0	0	0	0	0	0	0	0	0	0	0	0	0	0	0	0	0	0	0	0	0	0	0	0	0	0	0	0	0	0	0	0	0	0	0	0	0	0	0	0	0	0	0
Chrysoeriol.8.C.arabinoside.7.O.Sophoroside	0	0	0	0	0	0	0	0	0	0	0	0	0	0	0	0	0	0	0	0	0	0	0	0	0	0	0	0	0.922805	0	0	0.900505	0	0	0	0	0	0	0	0	0	0	0.927215	0	0.933623	0	0	0.952528	0
Delphinidin.3.O.rutinoside.7.O.glucoside	0	0	0	0	0	0	0	0	0	0	0	0	0	0	0	0	0	0	0	0	0	0	0.9484	0	0	0	0	0	0	0	0	0	0	0	0	0.931889	0	0	0	0	0	0	0	0	0	0	0	0	0
Epimedoside.E	0	0	0	0	0	0	0	0	0	0	0	0	0	0	0	0	0	0	0	0	0	0	0	0	0	0	0	0	0	0	0	0	0	0	0	0	0	0	0	0	0	0	0	0	0	0	0	0	0
Epimedin.B.	0	0	0	0	0	0	0	0	0	0	0	0	0	0	0	0	0	0	0	0	0	0	0	0	0	0	0	0	0	0	0	0	0	0	0	0	0	0	0	0	0	0	0	0	0	0	0	0	0
Diphylloside.B.	0	0	0	0	0	0	0	0	0	0	0	0	0	0	0	0	0	0	0	0	0	0	0	0	0	0	0	0	0	0	0	0	0	0	0	0	0	0	0	0	0	0	0	0	0	0	0	0	0
Epimedin.C.	0	0	0	0	0	0	0	0	0	0	0	0	0	0	0	0	0	0	0	0	0	0	0	0	0	0	0	0	0	0	0	0	0	0	0	0	0	0	0	0	0	0	0	0	0	0	0	0	0
Hexandraside.D.	0	0	0	0	0	0	0	0	0	0	0	0	0	0	0	0	0	0	0	0	0	0	0	0	0	0	0	0	0	0	0	0	0	0	0	0	0	0	0	0	0	0	0	0	0	0	0	0	0
Ikarisoside.C.	0	0	0	0	0	0	0	0	0	0	0	0	0	0	0	0	0	0	0	0	0	0	0	0	0	0	0	0	0	0	0	0	0	0	0	0	0	0	0	0	0	0	0	0	0	0	0	0	0
Rouhuoside.	0	0	0	0	0	0	0	0	0	0	0	0	0	0	0	0	0	0	0	0	0	0	0	0	0	0	0	0	0	0	0	0	0	0	0	0	0	0	0	0	0	0	0	0	0	0	0	0	0
Epimedin.A1.	0	0	0	0	0	0	0	0	0	0	0	0	0	0	0	0	0	0	0	0	0	0	0	0	0	0	0	0	0	0	0	0	0	0	0	0	0	0	0	0	0	0	0	0	0	0	0	0	0
Epimedin.A.	0	0	0	0	0	0	0	0	0	0	0	0	0	0	0	0	0	0	0	0	0	0	0	0	0	0	0	0	0	0	0	0	0	0	0	0	0	0	0	0	0	0	0	0	0	0	0	0	0
Maohuoside.B.	0	0	0	0	0	0	0	0	0	0	0	0	0	0	0	0	0	0	0	0	0	0	0	0	0	0	0	0	0	0	0	0	0	0	0	0	0	0	0	0	0	0	0	0	0	0	0	0	0
Arecatannin.B1.	0	0	0	0	0	0	0	0	0	0	0	0	0	0	0	0	0	0	0	0	0	0	0	0	0	0	0	0	0	0	0	0	0	0	0	0	0	0	0	0	0	0	0	0	0	0	0	0	0
Epimedin.I.	0	0	0	0	0	0	0	0	0	0	0	0	0	0	0	0	0	0	0	0	0	0	0	0	0	0	0	0	0	0	0	0	0	0	0	0	0	0	0	0	0	0	0	0	0	0	0	0	0
Hexandraside.B.	0	0	0	0	0	0	0	0	0	0	0	0	0	0	0	0	0	0	0	0	0	0	0	0	0	0	0	0	0	0	0	0	0	0	0	0	0	0	0	0	0	0	0	0	0	0	0	0	0
Icaritin.3.O..acetylxylose..acetylrhamnoside.7.O.glucoside	0	0	0	0	0	0	0	0	0	0	0	0	0	0	0	0	0	0	0	0	0	0	0	0	0	0	0	0	0	0	0	0	0	0	0	0	0	0	0	0	0	0	0	0	0	0	0	0	0
Acuminatoside	0	0	0	0	0	0	0	0	0	0	0	0	0	0	0	0	0	0	0	0	0	0	0	0	0	0	0	0	0	0	0	0	0	0	0	0	0	0	0	0	0	0	0	0	0	0	0	0	0
[truncated: 13 more columns]

## Sheet:  Leaves of flavonoids enzymes
Table S6 Correlation matrixes of DEGs encoding O-methyltransferase and flavonoids biosynthetic enzymes and DAMs in flower or leaves.
Interaction value between DEGs encoding flavonoids biosynthetic enzymes and DAMs in leaves.
	Cluster.15486.40748	Cluster.15486.56321	Cluster.3409.0	Cluster.15486.91777	Cluster.15486.74472	Cluster.15486.77330	Cluster.15486.6529	Cluster.15486.80226	Cluster.23957.0	Cluster.15486.81452	Cluster.15486.53035	Cluster.15486.46738	Cluster.15486.20923	Cluster.15486.32055	Cluster.15486.45847	Cluster.15486.51055	Cluster.15486.60971	Cluster.15486.34303	Cluster.15486.56862	Cluster.15486.40891	Cluster.15486.45059	Cluster.15486.47296	Cluster.15486.40890	Cluster.15486.17076	Cluster.15486.64884	Cluster.15486.54508	Cluster.15486.49414	Cluster.15486.64883	Cluster.3409.0.1	Cluster.15486.40891.1	Cluster.15486.45059.1	Cluster.15486.47296.1	Cluster.15486.40890.1
Quercetin.3.O.glucoside.7.O.rhamnoside	0	0	0	0	0	0	0	0	0	0	0	0	0	0	0	0	0	0	0	0	0	0	0	0	0	0	0	0	0	0	0	0	0
Quercetin.O.rhamnoside.O.rhamnoside	0	0	0	0	0.944056	0.923077	0	0	0	0	0	0	0	0	0	0	0	0	0	0	0	0	0	0	0	0	0	0	0	0	0	0	0
Quercetinn.3.O..6...O.malonyl..galactoside	0.916084	0	0	0	0	0	0	0	0	0	0.937063	0.951049	0	0	0	0	0	0	0	0	0	0	0	0	0	0	0	0.951049	0	0	0	0	0
Kaempferol.3.O..6...O.acetyl..glucoside	0	0	0	0	0	0	0	0	0	0	0	0	0	0	0	0	0	0	0	0	0	0	0	0	0	0	0	0	0	0	0	0	0
quercetin.rha.glc.rha	0	0	0	0	0	0	0	0	0	0	0	0	0	0	0	0	0	0	0	0	0	0	0	0	0	0	0	0	0	0	0	0	0
Luteolin.di.O.glucoside	0	0	0	0	0	0	0	0	0	0	0	0	0	0	0	0	0	0	0	0	0	0	0	0	0	0	0	0	0	0	0	0	0
Prunetin	0	0	0	0	0.958042	0.902098	0	0	0	0	0	0	0	0	0	0	0	0	0	0	0	0	0	0	0	0	0	0	0	0	0	0	0
Cyanidin.3.O.galactoside	0	0	0	0	0	0	0	0	0	0	0	0	0	0	0	0	0	0	0	0	0	0	0	0	0	0	0	0	0	0	0	0	0
X....Epiafzelechin	0	0	0	0	0	0	0	0	0	0	0.923077	0.916084	0	0	0	0	0	0.949899	0	0	0	0	0	0.972028	0	0	0	0.944056	0	0	0	0	0
Cyanidin.3.O.glucoside.Kuromanin.	0	0	0	0	0	0	0	0	0	0	0	0	0	0	0	0	0	0	0	0	0	0	0	0	0	0	0	0	0	0	0	0	0
Peonidin.O.malonylhexoside	0	0	0	0	0.944056	0.923077	0	0	0	0	0	0	0	0	0	0	0	0	0	0	0	0	0	0	0	0	0	0	0	0	0	0	0
Quercetin.O.acetylhexoside	0	0	0	0	0	0	0	0	0	0	0	0	0	0	0	0	0	0	0	0	0	0	0	0	0	0	0	0	0	0	0	0	0
Kaempferol.3.7.dirhamnoside.Kaempferitrin.	0	0	0	0	0	0	0	0	0	0	0	0	0	0	0	0	0	0	0	0	0	0	0	0	0	0	0	0	0	0	0	0	0
Delphinidin.3.O.rutinoside..Tulipanin.	0.909091	0	0	0	0	0	0	0	0	0	0.965035	0.965035	0	0	0	0	0	0	0	0	0	0	0	0.923077	0	0	0	0.958042	0	0	0	0	0
Isorhamnetin.3.O.β..2...O.acetyl.β.D.glucuronide.	0	0	0	0	0	0	0	0	0	0	0	0	0	0	0	0	0	0	0	0	0	0	0	0	0	0	0	0	0	0	0	0	0
Ladanein	0	0	0	0	0	0	0	0	0	0	0	0	0	0	0	0	0	0	0	0	0	0	0	0	0	0	0	0	0	0	0	0	0
X5.Hydroxy.6.7.3..4..tetramethoxyflavone	0	0	0	0	0	0	0	0	0	0	0	0	0	0	0	0	0	0	0	0	0	0	0	0	0	0	0	0	0	0	0	0	0
X5.7.4..5..Tetrahydro.3..6.dimethoxyflavone	0	0	0	0	0	0	0	0	0	0	0	0	0	0	0	0	0	0	0	0	0	0	0	0	0	0	0	0	0	0	0	0	0
Eupatilin.3.glucoside	0	0	0	0	0	0	0	0	0	0	0	0	0	0	0	0	0	0.942648	0	0	0	0	0	0.951049	0	0	0	0.93007	0	0	0	0	0
Monohydroxy.trimethoxyflavone	0	0	0	0	0	0	0	0	0	0	0	0	0	0	0	0	0	0	0	0	0	0	0	0	0	0	0	0	0	0	0	0	0
X7.Hydroxy.3.5.6.8.tetramethoxyflavone	0	0	0	0	0	0	0	0	0	0	0	0	0	0	0	0	0	0	0	0	0	0	0	0	0	0	0	0	0	0	0	0	0
X6...O.Acetylgenistin	0	0	0	0	0	0	0	0	0	0	0	0	0	0	0	0	0	0	0	0	0	0	0	0	0	0	0	0	0	0	0	0	0
Salcolin.A	0	0	0	0	0	0	0	0	0	0	0	0	0	0	0	0	0	0.906392	0	0	0	0	0	0.909091	0	0	0	0	0	0	0	0	0
X3..4..7.Trihydroxyflavone	0	0	0	0	0	0	0	0	0	0	0	0	0	0	0	0	0	0	0	0	0	0	0	0	0	0	0	0	0	0	0	0	0
Apigenin.7.O..6..O.acetyl..β.D.glucoside	0	0	0	0	0	0	0	0	0.921854	0	0	0	0	0	0	0	0	0	0	0	0	0	0	0	0	0	0	0	0	0	0	0	0
Apigenin.7.O..6.O.Malonyl.Glucoside.	0	0	0	0	0	0	0	0	0.904058	0	0	0	0	0	0	0	0	0	0	0	0	0	0	0	0	0	0	0	0	0	0	0	0
Eupatorin	0	0	0	0	0	0	0	0	0	0	0	0	0	0	0	0	0	0	0	0	0	0	0	0	0	0	0	0	0	0	0	0	0
Aureusidin	0	0	0	0	0	0	0	0	0	0	0	0	0	0	0	0	0	0	0	0	0	0	0	0	0	0	0	0	0	0	0	0	0
Baohuoside.II	0	0	0	0	0	0	0	0	0	0	0	0	0	0	0	0	0	0	0	0	0	0	0	0	0	0	0	0	0	0	0	0	0
Lcariside.II	0	0	0	0	0	0	0	0	0	0	0	0	0	0	0	0	0	0	0	0	0	0	0	0	0	0	0	0	0	0	0	0	0
Lcariside.I	0	0	0	0	0	0	0	0	0	0	0	0	0	0	0	0	0	0	0	0	0	0	0	0	0	0	0	0	0	0	0	0	0
Maohuoside.A	0	0	0	0	0	0	0	0	0	0	0	0	0	0	0	0	0	0	0	0	0	0	0	0	0	0	0	0	0	0	0	0	0
Epimedoside.E	0	0	0	0	0	0	0	0	0	0	0	0	0	0	0	0	0	0	0	0	0	0	0	0	0	0	0	0	0	0	0	0	0
Epimedin.B	0	0	0	0	0	0	0	0	0	0	0	0	0	0	0	0	0	0	0	0	0	0	0	0	0	0	0	0	0	0	0	0	0
Diphylloside.B	0	0	0	0	0	0	0	0	0	0	0	0	0	0	0	0	0	-0.928146	0	0	0	0	0	0	0	0	0	0	0	0	0	0	0
Maohuoside.B	0	0	0	0	0	0	0	0	0	0	0	0	0	0	0	0	0	0	0	0	0	0	0	0	0	0	0	0	0	0	0	0	0
Acuminatoside	0	0	0	0	0	0	0	0	0	0	0	0	0	0	0	0	0	0	0	0	0	0	0	0	0	0	0	0	0	0	0	0	0
Isosakuranetin	0	0	0	0	0.923077	0.902098	0	0	0	0	0	0	0	0	0	0	0	0	0	0	0	0	0	0	0	0	0	0	0	0	0	0	0
Chrysoeriol	0	0	0	0	0	0	0	0	0	0	0	0	0	0	0	0	0	0	0	0	0	0	0	0	0	0	0	0	0	0	0	0	0

## Sheet: Flower of O-methyltransferase
Table S6 Correlation matrixes of DEGs encoding O-methyltransferase and flavonoids biosynthetic enzymes and DAMs in flower or leaves.
Interaction value between DEGs encoding O-methyltransferase and DAMs in flower.
	Cluster.72560.213916	Cluster.72560.91932	Cluster.72560.93210	Cluster.72560.147038	Cluster.72560.157932	Cluster.72560.111765	Cluster.72560.218683	Cluster.72560.93211	Cluster.72560.305011	Cluster.49170.0	Cluster.72560.102305	Cluster.72560.105860	Cluster.72560.123346	Cluster.72560.298249	Cluster.72560.175910	Cluster.72560.146937	Cluster.72560.168710	Cluster.72560.176015	Cluster.72560.931	Cluster.51799.0	Cluster.72560.138706	Cluster.72560.149352	Cluster.72560.84642	Cluster.72560.50687	Cluster.72560.185869	Cluster.72560.94626	Cluster.72560.111764	Cluster.72560.107130	Cluster.72560.146104	Cluster.72560.175012	Cluster.72560.18035	Cluster.72560.169450	Cluster.48283.0	Cluster.72560.197481	Cluster.72560.148901	Cluster.72560.18653	Cluster.72560.150127	Cluster.72560.169403	Cluster.72560.143459	Cluster.72560.161150	Cluster.72560.932	Cluster.72560.228724	Cluster.72560.168076	Cluster.72560.14223	Cluster.72560.192562	Cluster.72560.163326	Cluster.72560.168489	Cluster.72560.122575	Cluster.72560.149022
Kaempferol..3.5.7.4..Tetrahydroxyflavone..	0	0	0	0	0	0	0	0	0	0	0	0	0	0	0	0	0	0	0	0	0	0	0	0	0	0	0	0	0	0	0	0	0	0	0	0	0	0	0	0	0	0	0	0	0	0	0	0	0
Fustin.	0	0	0	0	0	0	0	0	0	0	0	0	0	0	0	0	0	0	0	0	0	0	0	0	0	0	0	0	0	0	0	0	0	0	0	0	0	0	0	0	0	0	0	0	0	0	0	0	0
Chrysoeriol.	0.964912	0.92942	0.918394	0	0.927215	0	0	0	0.92501	0.92942	0	0	0	0.954592	0	0	0.993808	0	0	0.911779	0	0	0	0.92501	0	0.977296	0	0	0	0	0.906	0.993808	0	0	0.975232	0	0	0	0	0	0	0.981424	0	0	0	0	0	0	0
Diosmetin..5.7.3..Trihydroxy.4..methoxyflavone..	0	0	0	0	0	0	0	0	0	0	0	0	0	0	0	0	0	0	0	0	0	0	0	0	0	0	0	0	0	0	0	0	0	0	0	0	0	0	0	0	0	0	0	0	0	0	0	0	0
Dihydrorhamnetin	0	0	0	0	0	0	0	0	0	0	0	0	0	0	0	0	0	0	0	0	0	0	0	0	0	0	0	0	0	0	0	0	0	0	0	0	0	0	0	0	0	0	0	0	0	0	0	0	0
X3.7.Di.O.methylquercetin.	0	0.931625	0.9206	0	0.92501	0	0	0	0.927215	0.927215	0	0	0	0	0	0	0	0	0	0.909574	0	0	0	0.927215	0	0	0	0	0	0	0	0	0	0	0	0	0	0	0	0	0	0	0	0	0	0	0	0	0
X8.Prenylkaempferol	0	0	0	0	0	0	0	0	0	0	0	0	0	0	0	0	0	0	0	0	0	0	0	0	0	0	0	0	0	0	0	0	0	0	0	0	0	0	0	0	0	0	0	0	0	0	0	0	0
Isoanhydroicaritin.	0	0	0	0	0	0	0	0	0	0	0	0	0	0	0	0	0	0	0	0	0	0	0	0	0	0	0	0	0	0	0	0	0	0	0	0	0	0	0	0	0	0	0	0	0	0	0	0	0
β.Anhydrocicaritin.	0	0	0	0	0	0	0	0	0	0	0	0	0	0	0	0	0	0	0	0	0	0	0	0	0	0	0	0	0	0	0	0	0	0	0	0	0	0	0	0	0	0	0	0	0	0	0	0	0
X5.7.4..Trihydroxyisoflavone.7.O.galactoside.	0	0	0	0	0	0	0	0	0	0	0	0	0	0	0	0	0	0	0	0	0	0	0	0	0	0	0	0	0	0	0	0	0	0	0	0	0	0	0	0	0	0	0	0	0	0	0	0	0
Pratensein.7.O.glucoside.	0	0	0	0	0	0	0	0	0	0	0	0	0	0	0	0	0	0	0	0	0	0	0	0	0	0	0	0	0	0	0	0	0	0	0	0	0	0	0	0	0	0	0	0	0	0	0	0	0
Quercetin.3.O.glucuronide	0	0	0	0	0	0	0	0	0	0	0	0	0	0	0	0	0	0	0	0	0	0	0	0	0	0	0	0	0	0	0	0	0	0	0	0	0	0	0	0	0	0	0	0	0	0	0	0	0
Tricin.7.O.Glucoside	0.940144	0.92501	0.9206	0	0.92501	0	0.904862	0	0.9206	0.913984	0	0	0	0	0	0	0.905057	0	0	0	0	0	0	0.927215	0	0.929825	0	0	0	0	0	0.923633	0	0	0.917441	0	0	0	0	0	0	0.900929	0	0	0	0	0	0	0
Baohuoside.II	0	0	0	0	0	0	0	0	0	0	0	0	0	0	0	0	0	0	0	0	0	0	0	0	0	0	0	0	0	0	0	0	0	0	0	0	0	0	0	0	0	0	0	0	0	0	0	0	0
Icariside.II	0	0	0	0	0	0	0	0	0	0	0	0	0	0	0	0	0	0	0	0	0	0	0	0	0	0	0	0	0	0	0	0	0	0	0	0	0	0	0	0	0	0	0	0	0	0	0	0	0
Epimedoside.C	0	0	0	0	0	0	0	0	0	0	0	0	0	0	0	0	0	0	0	0	0	0	0	0	0	0	0	0	0	0	0	0	0	0	0	0	0	0	0	0	0	0	0	0	0	0	0	0	0
Icariside.I	0	0	0	0	0	0	0	0	0	0	0	0	0	0	0	0	0	0	0	0	0	0	0	0	0	0	0	0	0	0	0	0	0	0	0	0	0	0	0	0	0	0	0	0	0	0	0	0	0
Kaempferide.3.O..6...malonyl.glucoside	0	0	0	0	0	0	0	0	0	0	0	0	0	0	0	0	0	0	0	0	0	0	0	0	0	0	0	0	0	0	0	0	0	0	0	0	0	0	0	0	0	0	0	0	0	0	0	0	0
Maohuoside.A	0	0	0	0	0	0	0	0	0	0	0	0	0	0	0	0	0	0	0	0	0	0	0	0	0	0	0	0	0	0	0	0	0	0	0	0	0	0	0	0	0	0	0	0	0	0	0	0	0
Apigenin.7.O..6...p.Coumaryl.glucoside.	0	0	0	0	0	0	0	0	0	0	0	0	0	0	0	0	0	0	0	0	0	0	0	0	0	0	0	0	0	0	0	0	0	0	0	0	0	0	0	0	0	0	0	0	0	0	0	0	0
Naringenin.7.O.Neohesperidoside.Naringin.	0.95872	0.9206	0.92501	0	0.9206	0	0	0	0.92501	0.931625	0	0	0	0.9484	0	0	0.983488	0	0	0.909574	0	0	0	0.918394	0	0.977296	0	0.907369	0	0	0.90816	0.987616	0	0	0.96904	0	0	0	0	0	0	0.981424	0	0	0	0	0	0	0
Quercetin.3.7.Di.O.rhamnoside.	0	0	0	0	0	0	0	0	0	0	0	0	0	0	0	0	0.913313	0	0	0	0	0	0	0	0	0.923633	0	0	0	0	0	0.915377	0	0	0	0	0	0	0	0	0	0.915377	0	0	0	0	0	0	0
Gallocatechin.Gallocatechin.	0	0	0	0	0	0	0	0	0	0	0	0	0	0	0	0	0	0.931889	0	0	0	0	0	0	0	0	0	0	0	0	0	0	0	0	0	0	0	0.919505	0	0	0	0	0	0	0	0	0	0	0
Sagittatoside.B	0	0	0	0	0	0	0	0	0	0	0	0	0	0	0	0	0	0	0	0	0	0	0	0	0	0	0	0	0	0	0	0	0	0	0	0	0	0	0	0	0	0	0	0	0	0	0	0	0
Malvidin.3.5.di.O.glucoside..Malvin.	0	0	0	0	0	0	0	0	0	0	0	0	0	0	0	0	0	0	0	0	0	0	0	0	0	0	0	0	0	0	0	0	0	0	0	0	0	0	0	0	0	0	0	0	0	0	0	0	0
X2...O.rhamnosyl.icariside.II	0	0	0	0	0	0	0	0	0	0	0	0	0	0	0	0	0	0	0	0	0	0	0	0	0	0	0	0	0	0	0	0	0	0	0	0	0	0	0	0	0	0	0	0	0	0	0	0	0
Epimedoside.A.	0	0	0	0	0	0	0	0	0	0	0	0	0	0	0	0	0	0	0	0	0	0	0	0	0	0	0	0	0	0	0	0	0	0	0	0	0	0	0	0	0	0	0	0	0	0	0	0	0
Ikarisoside.B.	0	0	0	0	0	0	0	0	0	0	0	0	0	0	0	0	0	0	0	0	0	0	0	0	0	0	0	0	0	0	0	0	0	0	0	0	0	0	0	0	0	0	0	0	0	0	0	0	0
Icariin.	0	0	0	0	0	0	0	0	0	0	0	0	0	0	0	0	0	0	0	0	0	0	0	0	0	0	0	0	0	0	0	0	0	0	0	0	0	0	0	0	0	0	0	0	0	0	0	0	0
Sagittatoside.A.	0	0	0	0	0	0	0	0	0	0	0	0	0	0	0	0	0	0	0	0	0	0	0	0	0	0	0	0	0	0	0	0	0	0	0	0	0	0	0	0	0	0	0	0	0	0	0	0	0
Hexandraside.E	0	0	0	0	0	0	0	0	0	0	0	0	0	0	0	0	0	0	0	0	0	0	0	0	0	0	0	0	0	0	0	0	0	0	0	0	0	0	0	0	0	0	0	0	0	0	0	0	0
Luteolin.7.O..6...malonyl.glucoside.5.O.rhamnoside	0	0	0	0	0	0	0	0	0	0	0	0	0	0	0	0	0	0	0	0	0	0	0	0	0	0	0	0	0	0	0	0	0	0	0	0	0	0	0	0	0	0	0	0	0	0	0	0	0
Cuhuoside	0	0	0	0	0	0	0	0	0	0	0	0	0	0	0	0	0	0	0	0	0	0	0	0	0	0	0	0	0	0	0	0	0	0	0	0	0	0	0	0	0	0	0	0	0	0	0	0	0
Chrysoeriol.8.C.arabinoside.7.O.Sophoroside	0.917441	0.92501	0.927215	0	0.918394	0	0	0	0.927215	0.927215	0	0	0	0.940144	0	0	0.954592	0	0	0.900754	0	0	0	0.913984	0	0.9484	0	0	0	0	0.929757	0.944272	0	0	0.975232	0.902959	0	0	0	0	0	0.975232	0	0	0	0	0	0	0
Delphinidin.3.O.rutinoside.7.O.glucoside	0	0	0	0	0	0	0	0	0	0	0	0	0	0	0.921569	0	0	0.936017	0	0	0	0	0	0	0.913313	0	0	0	0	0	0	0	0	0	0	0	0	0	0	0.911249	0	0	0	0	0	0	0	0	0
Epimedoside.E	0	0	0	0	0	0	0	0	0	0	0	0	0	0	0	0	0	0	0	0	0	0	0	0	0	0	0	0	0	0	0	0	0	0	0	0	0	0	0	0	0	0	0	0	0	0	0	0	0
Epimedin.B.	0	0	0	0	0	0	0	0	0	0	0	0	0	0	0	0	0	0	0	0	0	0	0	0	0	0	0	0	0	0	0	0	0	0	0	0	0	0	0	0	0	0	0	0	0	0	0	0	0
Diphylloside.B.	0	0	0	0	0	0	0	0	0	0	0	0	0	0	0	0	0	0	0	0	0	0	0	0	0	0	0	0	0	0	0	0	0	0	0	0	0	0	0	0	0	0	0	0	0	0	0	0	0
Epimedin.C.	0	0	0	0	0	0	0	0	0	0	0	0	0	0	0	0	0	0	0	0	0	0	0	0	0	0	0	0	0	0	0	0	0	0	0	0	0	0	0	0	0	0	0	0	0	0	0	0	0
Hexandraside.D.	0	0	0	0	0	0	0	0	0	0	0	0	0	0	0	0.919642	0	0	0	0	0	0	0	0	0	0	0	0	0	0	0	0	0	0	0	0	0	0	0	0	0	0	0	0	0	0	0	0	0
Ikarisoside.C.	0	0	0	0	0	0	0	0	0	0	0	0	0	0	0	0	0	0	0	0	0	0	0	0	0	0	0	0	0	0	0	0	0	0	0	0	0	0	0	0	0	0	0	0	0	0	0	0	0
Rouhuoside.	0	0	0	0	0	0	0	0	0	0	0	0	0	0	0	0	0	0	0	0	0	0	0	0	0	0	0	0	0	0	0	0	0	0	0	0	0	0	0	0	0	0	0	0	0	0	0	0	0
Epimedin.A1.	0	0	0	0	0	0	0	0	0	0	0	0	0	0	0	0	0	0	0	0	0	0	0	0	0	0	0	0	0	0	0	0	0	0	0	0	0	0	0	0	0	0	0	0	0	0	0	0	0
Epimedin.A.	0	0	0	0	0	0	0	0	0	0	0	0	0	0	0	0	0	0	0	0	0	0	0	0	0	0	0	0	0	0	0	0	0	0	0	0	0	0	0	0	0	0	0	0	0	0	0	0	0
Maohuoside.B.	0	0	0	0	0	0	0	0	0	0	0	0	0	0	0	0	0	0	0	0	0	0	0	0	0	0	0	0	0	0	0	0	0	0	0	0	0	0	0	0	0	0	0	0	0	0	0	0	0
Arecatannin.B1.	0	0	0	0	0	0	0	0	0	0	0	0	0	0	0	0	0	0	0	0	0	0	0	0	0	0	0	0	0	0	0	0	0	0	0	0	0	0	0	0	0	0	0	0	0	0	0	0	0
Epimedin.I.	0	0	0	0	0	0	0	0	0	0	0	0	0	0	0	0	0	0	0	0	0	0	0	0	0	0	0	0	0	0	0	0	0	0	0	0	0	0	0	0	0	0	0	0	0	0	0	0	0
Hexandraside.B.	0	0	0	0	0	0	0	0	0	0	0	0	0	0	0	0	0	0	0	0	0	0	0	0	0	0	0	0	0	0	0	0	0	0	0	0	0	0	0	0	0	0	0	0	0	0	0	0	0
Icaritin.3.O..acetylxylose..acetylrhamnoside.7.O.glucoside	0	0	0	0	0	0	0	0	0	0	0	0	0	0	0	0	0	0	0	0	0	0	0	0	0	0	0	0	0	0	0	0	0	0	0	0	0	0	0	0	0	0	0	0	0	0	0	0	0
Acuminatoside	0	0	0	0	0	0	0	0	0	0	0	0	0	0	0	0	0	0	0	0	0	0	0	0	0	0	0	0	0	0	0	0	0	0	0	0	0	0	0	0	0	0	0	0	0	0	0	0	0
[truncated: 115 more columns]

## Sheet: Leaves of O-methyltransferase
Table S6 Correlation matrixes of DEGs encoding O-methyltransferase and flavonoids biosynthetic enzymes and DAMs in flower or leaves.
Interaction value between DEGs encoding O-methyltransferase and DAMs in leaves.
	Cluster.15486.52478	Cluster.15486.45828	Cluster.15486.48444	Cluster.15486.30497	Cluster.15486.51861	Cluster.15486.93014	Cluster.26222.0	Cluster.15486.45824	Cluster.15486.4081	Cluster.15486.48443	Cluster.15486.60243	Cluster.15486.26657	Cluster.15486.44326	Cluster.15486.71395	Cluster.4739.0	Cluster.15486.91983	Cluster.15486.2969	Cluster.15486.92042	Cluster.15486.22216	Cluster.15486.11995	Cluster.15486.23568	Cluster.15486.42110	Cluster.15486.84037	Cluster.15486.32440	Cluster.15486.8206	Cluster.15486.10874	Cluster.15486.12055	Cluster.15486.25259	Cluster.15486.57021	Cluster.15486.67155	Cluster.15486.89124	Cluster.15486.14337	Cluster.15486.32439	Cluster.15486.19524	Cluster.15486.5194	Cluster.15486.55267	Cluster.15486.29698	Cluster.15486.79054	Cluster.15486.40047	Cluster.15486.91386	Cluster.15486.58616	Cluster.15486.13204	Cluster.15486.60065	Cluster.15486.30153	Cluster.15486.30152	Cluster.15486.32239	Cluster.15486.58535	Cluster.15486.33489	Cluster.28975.0
Quercetin.3.O.glucoside.7.O.rhamnoside	0	0	0	0	0	0	0	0	0	0	0	0	0	0	0	0	0	0	0	0	0	0	0	0	0	0	0	0	0	0	0	0	0	0	0	0	0	0	0	0	0	0	0	0	0	0	0	0	0
Quercetin.O.rhamnoside.O.rhamnoside	0	0	0	0	0	0.982362	0.925413	0	0	0	0	0	0	0	0	0	0.906392	0	0.900177	0.975243	0	0	0	0	0	0	0	0	0	0	0	0	0	0	0	0	0	0	0	0	0	0	0	0	0	0	0	0	0
Quercetinn.3.O..6...O.malonyl..galactoside	0	0	0	0	0	0	0.918295	0	0	0	0.965035	0	0	0	0	0	0	0	0	0	0	0	0	0	0	0	0	0	0.958042	0	0	0	0	0	0	0	0	0	0	0	0	0	0	0	0	0.944056	0	0.923077	0
Kaempferol.3.O..6...O.acetyl..glucoside	0	0	0	0	0	0	0	0	0	0	0	0	0	0	0	0	0	0	0	0	0	0	0	0	0	0	0	0	0	0	0	0	0	0	0	0	0	0	0	0	0	0	0	0	0	0	0	0	0
quercetin.rha.glc.rha	0	0	0	0	0	0	0	0	0	0	0	0	0	0	0	0	0	0	0	0	0	0	0	0	0	0	0	0	0	0	0	0	0	0	0	0	0	0	0	0	0	0	0	0	0	0	0	0	0
Luteolin.di.O.glucoside	0	0	0	0	0	0	0	0	0	0	0	0	0	0	0	0	0	0	0	0	0	0	0	0	0	0	0	0	0	0	0	0	0	0	0	0	0	0	0	0	0	0	0	0	0	0	0	0	0
Prunetin	0	0	0	0	0	0.968125	0	0	0	0	0	0	0	0	0.908473	0	0	0	0	0.961006	0	0	0	0	0	0	0.908473	0	0	0	0	0	0	0	0	0	0	0	0	0	0	0	0	0	0	0	0	0	0
Cyanidin.3.O.galactoside	-0.922558	0	0	0	0	0	0	0	0	-0.906956	0	0	-0.906956	0	0	0	0	0	0	0	0	0	0	0	0	0	0	0	0	0	0	0	0	0	0	0	0	0	0	0	0	0	0	0	0	0	0	0	0
X....Epiafzelechin	0	0	0	0	0	0	0	0	0	0	0.965035	0	0	0	0	0	0	0	0	0	0	0	0	0	0	0	0	0	0.958042	0	0	0	0	0	0	0	0	0	0	0	0	0	0	0	0	0.902098	0	0.909091	0
Cyanidin.3.O.glucoside.Kuromanin.	-0.922558	0	0	0	0	0	0	0	0	-0.906956	0	0	-0.906956	0	0	0	0	0	0	0	0	0	0	0	0	0	0	0	0	0	0	0	0	0	0	0	0	0	0	0	0	0	0	0	0	0	0	0	0
Peonidin.O.malonylhexoside	0	0	0	0	0	0.982362	0.925413	0	0	0	0	0	0	0	0	0	0.906392	0	0.900177	0.975243	0	0	0	0	0	0	0	0	0	0	0	0	0	0	0	0	0	0	0	0	0	0	0	0	0	0	0	0	0
Quercetin.O.acetylhexoside	0	0	0	0	0	0	0	0	0	0	0	0	0	0	0	0	0	0	0	0	0	0	0	0	0	0	0	0	0	0	0	0	0	0	0	0	0	0	0	0	0	0	0	0	0	0	0	0	0
Kaempferol.3.7.dirhamnoside.Kaempferitrin.	0	0	0	0	0	0	0	0	0	0	0	0	0	0	0	0	0	0	0	0	0	0	0	0	0	0	0	0	0	0	0	0	0	0	0	0	0	0	0	0	0	0	0	0	0	0	0	0	0
Delphinidin.3.O.rutinoside..Tulipanin.	0	0	0	0	0	0	0.914736	0	0	0	0.958042	0	0	0	0	0	0	0	0	0	0	0	0	0	0	0	0	0	0.951049	0	0	0	0	0	0	0	0	0	0	0	0	0	0	0	0	0.923077	0	0.909091	0
Isorhamnetin.3.O.β..2...O.acetyl.β.D.glucuronide.	0	0	0	0	0	0	0	0	0	0	0	0	0	0	0	0	0	0	0	0	0	0	0	0	0	0	0	0	0	0	0	0	0	0	0	0	0	0	0	0	0	0	0	0	0	0	0	0	0
Ladanein	-0.929601	0	0	0	0	0	0	0	0	0	0	0	0	0	0	0	0	0	0	0	0	0	0	0	0	0	0	0	0	0	0	0	0	0	0	0	0	0	0	0	0	0	0	0	0	0	0	0	0
X5.Hydroxy.6.7.3..4..tetramethoxyflavone	0	0	0	0	0	0	0	0	0	0	0	0	0	0	0	0	0	0	0	0	0	0	0	0	0	0	0	0	0	0	0	0	0	0	0	0	0	0	0	0	0	0	0	0	0	0	0	0	0
X5.7.4..5..Tetrahydro.3..6.dimethoxyflavone	0	0	0	0	0	0	0	0	0	0	0	0	0	0	0	0	0	0	0	0	0	0	0	0	0	0	0	0	0	0	0	0	0	0	0	0	0	0	0	0	0	0	0	0	0	0	0	0	0
Eupatilin.3.glucoside	0	0	0	0	0	0	0	0	0	0	0.965035	0	0	0	0	0	0	0	0	0	0	0	0	0	0	0	0	0	0.972028	0	0	0	0	0	0	0	0	0	0	0	0	0	0	0	0	0	0	0.916084	0
Monohydroxy.trimethoxyflavone	0	0	0	0	0	0	0	0	0	0	0	0	0	0	0	0	0	0	0	0	0	0	0	0	0	0	0	0	0	0	0	0	0	0	0	0	0	0	0	0	0	0	0	0	0	0	0	0	0
X7.Hydroxy.3.5.6.8.tetramethoxyflavone	0	0	0	0	0	0	0	0	0	0	0	0	0	0	0	0	0	0	0	0	0	0	0	0	0	0	0	0	0	0	0	0	0	0	0	0	0	0	0	0	0	0	0	0	0	0	0	0	0
X6...O.Acetylgenistin	0	0	0	0	0	0	0	0	0	0	0	0	0	0	0	0	0	0	0	0	0	0	0	0	0	0	0	0	0	0	0	0	0	0	0	0	0	0	0	0	0	0	0	0	0	0	0	0	0
Salcolin.A	0	0	0	0	0	0.928973	0	0	0	0	0.923077	0	0	0	0	0	0.906392	0	0	0.921854	0	0	0	0	0	0	0	0	0.916084	0	0	0	0	0	0	0	0	0	0	0	0	0	0	0	0	0	0	0	0
X3..4..7.Trihydroxyflavone	0	0	0	0	0	0	0	0	0	0	0	0	0	0	0	0	0	0	0	0	0	0	0	0	0	0	0	0	0	0	0	0	0	0	0	0	0	0	0	0	0	0	0	0	0	0	0	0	0
Apigenin.7.O..6..O.acetyl..β.D.glucoside	0	0	0	0	0	0	0	0	0	0	0	0	0	0	0	0	0	0	0	0	0	0	0	0	0	0	0	0	0	0	0	0	0	0	0	0	0	0	0	0	0	0	0	0	0	0	0	0	0
Apigenin.7.O..6.O.Malonyl.Glucoside.	0	0	0	0	0	0	0	0	0	0	0	0	0	0	0	0	0	0	0	0	0	0	0	0	0	0	0	0	0	0	0	0	0	0	0	0	0	0	0	0	0	0	0	0	0	0	0	0	0
Eupatorin	0	0	0	-0.923077	0	0	0	0	0	0	0	0	0	0	0	0	0	0	0	0	0	0	0	0	0	0	0	0	0	0	0	0	0	0	0	0	0	0	0	0	0	0	0	0	0	0	0	0	0
Aureusidin	0	0	0	0	-0.914736	0	0	0	0	-0.906956	0	0	-0.906956	0	0	0	0	0	0	0	0	0	0	0	0	0	0	0	0	0	0	0	0	0	0	0	0	0	0	0	0	0	0	0	0	0	0	0	0
Baohuoside.II	0	0	0	0	0	0	0	0	0	0	0	0	0	0	0	0	0	0	0	0	0	0	0	0	0	0	0	0	0	0	0	0	0	0	0	0	0	0	0	0	0	0	0	0	0	0	0	0	0
Lcariside.II	0	0	0	0	0	0	0	0	0	0	0	0	0	0	0	0	0	0	0	0	0	0	0	0	0	0	0	0	0	0	0	0	0	0	0	0	0	0	0	0	0	0	0	0	0	0	0	0	0
Lcariside.I	0	0	0	0	0	0	0	0	0	0	0	0	0	0	0	0	0	0	0	0	0	0	0	0	0	0	0	0	0	0	0	0	0	0	0	0	0	0	0	0	0	0	0	0	0	0	0	0	0
Maohuoside.A	0	0	0	0	0	0	0	0	0	0	0	0	0	0	0	0	0	0	0	0	0	0	0	0	0	0	0	0	0	0	0	0	0	0	0	0	0	0	0	0	0	0	0	0	0	0	0	0	0
Epimedoside.E	0.943685	0	0	0	0	0	0	0	0	0.906956	0	0	0.906956	0	0	0	0	0	0	0	0	0	0	0	0	0	0	0	0	0	0	0	0	0	0	0	0	0	0	0	0	0	0	0	0	0	0	0	0
Epimedin.B	0	0	0	0	0	0	0	0	0	0	0	0	0	0	0	0	0	0	0	0	0	0	0	0	0	0	0	0	0	0	0	0	0	0	0	0	0	0	0	0	0	0	0	0	0	0	0	0	0
Diphylloside.B	0	0	0	0	0	0	0	0	0	0	0	0	0	0	0	0	0	0	0	0	0	0	0	0	0	0	0	0	0	0	0	0	0	0	0.921886	0	0	0	0	0	0	0	0	0	0	0	0	0	0
Maohuoside.B	0	0	0	0	0	0	0	0	0	0	0	0	0	0	0	0	0	0	0	0	0	0	0	0	0	0	0	0	0	0	0	0	0	0	0	0	0	0	0	0	0	0	0	0	0	0	0	0	0
Acuminatoside	0	0	0	0	0	0	0	0	0	0	0	0	0	0	0	0	0	0	0	0	0	0	0	0	0	0	0	0	0	0	0	0	0	0	0	0	0	0	0	0	0	0	0	0	0	0	0	0	0
Isosakuranetin	0	0	0	0	0	0.968125	0.904058	0	0	0	0	0	0	0	0	0	0	0	0	0.961006	0	0	0	0	0	0	0	0	0	0	0	0.913643	0	0	0	0	0	0	0	0	0	0	0	0	0	0	0	0	0
Chrysoeriol	0	0	0	0	0	0	0	0	0	0	0	0	0	0	0	0	0	0	0	0	0	0	0	0	0	0	0	0	0	0	0	0	0	0	0	0	0	0	0	0	0	0	0	0	0	0	0	0	0
[truncated: 17 more columns]
